# Supplementary material for: Seasonal Influenza A H1N1pdm09 Virus and Severe Outcomes: A Reason for Broader Vaccination in Non-Elderly, At-Risk People
Source: PLoS One. 2016 Nov 10;11(11):e0165711. doi: 10.1371/journal.pone.0165711 (PMC5104455; doi:10.1371/journal.pone.0165711)
Supplement: S1 Table — Complete data base. (XLSX) [file pone.0165711.s001.xlsx]

## Sheet: Hoja1
FECHA	NH	SEXO	EDAD	CENTRO	DESTINO	ORIGEN (G.F.H.)	PCRGA	SUBA	PCRGA(H1)2009	PCRGB		NEUMONIA (1:SI, 2: NO)	Asilo o residencia	Neoplásica	Hepática	Cardiaca	Cerebrovascular	Renal	Mental	FR > 30/min	PA S < 90 o D <60	Temperatura < 35 o >40	Pulso > 125 l/min	PH < 7,35	Urea > 65 mg/dL	NA < 130 mEq/L	Glucosa >250mg/dL	Hematocrito < 30%	PO2 <60mmHg o SO2 <90%	Derrame Pleural	PUNTOS	CLASE FINE		Confusión	Resp > 30/min	PA S<90 o D<60	UREA > 42	Edad > 65	CURB65		PESO	ALTURA	IMC		FUMADOR (NO: 0, SI:1, EX:2)	Nº PAQUETES/AÑO	ALCOHOL (0 No, 1 Si, 2 EX)	VACUNAS:( 0: NO, 1: ANTIGRIPAL, 2 ANTIGRIPAL Y NEUMOCÓCICA)	ALERGIAS
														30	20	10	10	10	20	20	20	15	10	30	20	20	10	10	10	10
2013-10-21	488712	Mujer	16 años	H.GENERAL INGRESADOS	H. G. PLTA 10ª IMPARES (M. INTERNA)	MEDICINA INTERNA	No se detecta	#	No se detecta	No se detecta
2013-10-31	760672	Hombre	67 años	H.GENERAL INGRESADOS	H.G.PLTA 9ª IMPARES (NEUMOLOGIA)	NEUMOLOGIA	No se detecta	#	No se detecta	No se detecta
2013-11-18	928515	Hombre	76 años	H.GENERAL INGRESADOS	H.PL.MF. UCI HRTQ	UCI HRTQ	No se detecta	#	#	No se detecta
2013-12-04		Hombre		H.GENERAL AMBULANTES	H.G.MICROBIOLOGIA	L MICROBIOLOGIA	No se detecta	#	No se detecta	No se detecta
2013-12-10	815348	Hombre	60 años	H.GENERAL INGRESADOS	H.G.PLTA 9ª IMPARES (NEUMOLOGIA)	NEUMOLOGIA	No se detecta	#	No se detecta	No se detecta
2013-12-19	775407	Hombre	58 años	H.GENERAL INGRESADOS	H. G. PLTA 12ª (INFECCIOSOS)	INFECCIOSOS	No se detecta	#	No se detecta	No se detecta
2013-12-26	515834	Mujer	65 años	H.GENERAL INGRESADOS	H.PL.MF. UCI HRTQ	UCI HRTQ	No se detecta	#	No se detecta	No se detecta
2013-12-27	447553	Hombre	71 años	H.GENERAL INGRESADOS	H.PL.G. 06B(NEFROLOGIA-HEMATOL	NEFROLOGIA	No se detecta	#	No se detecta	No se detecta
2013-12-30	605427	Hombre	47 años	H.GENERAL INGRESADOS	R.G. PLANTA 5ª B CARDIOLOGÍA IMPARES	CARDIOLOGIA	No se detecta	#	No se detecta	No se detecta
2014-01-02	484999	Hombre	42 años	H.GENERAL INGRESADOS	H.G.PLA 10ª. (UNIDAD DE PRESOS)	INFECCIOSOS	No se detecta	#	No se detecta	No se detecta
2014-01-02	124711	Hombre	57 años	H.GENERAL INGRESADOS	H.G.PLTA 9ª PARES (NEUMOLOGIA)	NEUMOLOGIA	No se detecta	#	No se detecta	No se detecta
2014-01-02	929385	Hombre	43 años	H.GENERAL INGRESADOS	H.G.PLA 10ª. (UNIDAD DE PRESOS)	INFECCIOSOS	Positivo	#	Positivo	No se detecta
2014-01-07	412771	Hombre	44 años	H.GENERAL INGRESADOS	H.PL.MF. UCI POLIVALENTE	UCI HG POLIVALENTES	Positivo	#	Positivo	No se detecta
2014-01-07	722781	Mujer	47 años	H.GENERAL INGRESADOS	H.PL.MF. UCI POLIVALENTE	UCI HG POLIVALENTES	No se detecta	#	No se detecta	No se detecta
2014-01-07	625310	Mujer	30 años	H. MATERNAL INGRESADOS	H.PL. M.06 (TOCOL. ALTO RIES	TOCOLOGIA	Positivo	#	Positivo	No se detecta
2014-01-07	1058755	Hombre	45 años	H.GENERAL AMBULANTES	H.G.URGENCIAS	URGENCIAS HG	No se detecta	#	No se detecta	No se detecta
2014-01-08	216175	Hombre	53 años	H.GENERAL INGRESADOS	H.PL.MF. UCI CORONARIA	UCI H.G. CORONARIAS	No se detecta	#	No se detecta	No se detecta
2014-01-08	176064	Hombre	65 años	H.GENERAL INGRESADOS	H.PL.MF. UCI CORONARIA	UCI H.G. CORONARIAS	Positivo	#	Positivo	No se detecta
2014-01-08	216175	Hombre	53 años	H.GENERAL INGRESADOS	H.PL.MF. UCI CORONARIA	UCI H.G. CORONARIAS	Positivo débil	#	Positivo débil	No se detecta
2014-01-08	539791	Mujer	75 años	H.GENERAL AMBULANTES	H.PL.MF. UCI CORONARIA	URGENCIAS HG	Positivo	#	Positivo	No se detecta
2014-01-09	9605	Hombre	66 años	H.GENERAL INGRESADOS	H.PL.MF. UCI HRTQ	UCI HRTQ	Positivo	#	Positivo	No se detecta
2014-01-09	790737	Hombre	31 años	H.GENERAL AMBULANTES	H.PL.G 06A PARES(HEMATOLOGIA)	URGENCIAS HG	Positivo	#	Positivo	No se detecta
2014-01-09	109617	Hombre	56 años	H.GENERAL AMBULANTES	H.PL.MF. UCI CORONARIA	URGENCIAS HG	Positivo	#	Positivo	No se detecta
2014-01-09	340042	Mujer	32 años	H. MATERNAL INGRESADOS	H.PL. M.06 (TOCOL. ALTO RIES	TOCOLOGIA	No se detecta	#	No se detecta	No se detecta
2014-01-10	1216177	Mujer	74 años	H.GENERAL INGRESADOS	H.PL.MF. UCI POLIVALENTE	UCI HG POLIVALENTES	Positivo	#	Positivo	No se detecta
2014-01-10	1175240	Mujer	71 años	H.GENERAL INGRESADOS	H.PL.MF. UCI POLIVALENTE	UCI HG POLIVALENTES		#		#
2014-01-10	706122	Mujer	55 años	H.GENERAL AMBULANTES	H.G.URGENCIAS	URGENCIAS HG	No se detecta	#	No se detecta	No se detecta
2014-01-10	216175	Hombre	53 años	H.GENERAL INGRESADOS	H.PL.MF. UCI CORONARIA	UCI H.G. CORONARIAS	Positivo débil	#	Positivo débil	No se detecta
2014-01-10	1175240	Mujer	71 años	H.GENERAL INGRESADOS	H.PL.MF. UCI POLIVALENTE	UCI HG POLIVALENTES	No se detecta	#	No se detecta	No se detecta
2014-01-10	741353	Hombre	56 años	H.GENERAL INGRESADOS	H.PL.MF. UCI CARDIO-CORONARIA	UCI HG CARDIO-CORONARIA	No se detecta	#	No se detecta	No se detecta
2014-01-10	723870	Hombre	20 años	H.GENERAL AMBULANTES	H.G.URGENCIAS	URGENCIAS HG	No se detecta	#	No se detecta	No se detecta
2014-01-10	955273	Mujer	42 años	H. MATERNAL INGRESADOS	H.PL. M.06 (TOCOL. ALTO RIES	TOCOLOGIA	Positivo	#	Positivo	No se detecta
2014-01-10	854684	Mujer	30 años	H. MATERNAL INGRESADOS	H.M.PLTA 7ª(TOCOLOGIA QUIRURGIC	TOCOLOGIA	Positivo	#	Positivo	No se detecta
2014-01-10	680637	Mujer	80 años	H.GENERAL INGRESADOS	H.G.PLTA 2ª (MEDICINA INTERNA)	MEDICINA INTERNA	Positivo	#	Positivo	No se detecta
2014-01-10	435325	Hombre	45 años	H.GENERAL AMBULANTES	H.G.URGENCIAS	URGENCIAS HG	Positivo	#	Positivo	No se detecta
2014-01-10	1149026	Mujer	35 años	H.GENERAL INGRESADOS	H.PL.MF. UCI HRTQ	H. PL. G. UCI	Positivo	#	Positivo	No se detecta
2014-01-10	508738	Mujer	81 años	H.GENERAL INGRESADOS	H.PL.G. 06B(NEFROLOGIA-HEMATOL	HEMATOLOGIA CLINICA	No se detecta	#	No se detecta	No se detecta
2014-01-10	414947	Hombre	55 años	H.GENERAL INGRESADOS	H.PL.G. 06B(NEFROLOGIA-HEMATOL	NEFROLOGIA	Positivo	#	Positivo	No se detecta
2014-01-10	63945	Hombre	48 años	H.GENERAL INGRESADOS	H. G. PLTA 10ª PARES (M. INTERNA)	INFECCIOSOS	Positivo	A(H3)	No se detecta	No se detecta
2014-01-10	1015032	Hombre	27 años	C.R.T.Q. INGRESADOS	H.PL.T.06 APOYO URGENCIAS	HEMATOLOGIA CLINICA	No se detecta	#	No se detecta	No se detecta
2014-01-10	145433	Hombre	68 años	H.GENERAL INGRESADOS	H.PL.G.05 B PARES (CARDIOLOGIA1)	CARDIOLOGIA	No se detecta	#	No se detecta	No se detecta
2014-01-11	377424	Hombre	71 años	H. MATERNAL INGRESADOS	H.PL.M.08(ONCOLOGIA ADULTOS)	ONCOLOGIA	Positivo	#	Positivo	No se detecta
2014-01-11	1014070	Hombre	77 años	H.GENERAL INGRESADOS	H.PL.MF. UCI POLIVALENTE	UCI HG POLIVALENTES	Positivo	#	Positivo	No se detecta
2014-01-11	580564	Hombre	65 años	H.GENERAL INGRESADOS	H.G.PLTA 8ª IMPARES (DIGESTIVO)	ONCOLOGIA	Positivo	#	Positivo	No se detecta
2014-01-11	562159	Mujer	37 años	H.GENERAL AMBULANTES	H.G.URGENCIAS	URGENCIAS HG	No se detecta	#	No se detecta	No se detecta
2014-01-11	766408	Mujer	49 años	H.GENERAL INGRESADOS	H.G.PLTA 9ª IMPARES (NEUMOLOGIA)	NEUMOLOGIA	Positivo	#	Positivo	No se detecta
2014-01-11	1132563	Mujer	23 años	H.GENERAL INGRESADOS	H.PL.G 06A PARES(HEMATOLOGIA)	HEMATOLOGIA CLINICA	No se detecta	#	No se detecta	No se detecta
2014-01-11	486650	Hombre	73 años	H.GENERAL INGRESADOS	H.PL.G 06A PARES(HEMATOLOGIA)	HEMATOLOGIA CLINICA	Positivo	#	Positivo	No se detecta
2014-01-11	514989	Hombre	71 años	H.GENERAL INGRESADOS	H.PL.G 06A PARES(HEMATOLOGIA)	HEMATOLOGIA CLINICA	No se detecta	#	No se detecta	No se detecta
2014-01-11	187754	Hombre	66 años	H.GENERAL INGRESADOS	H.G.PLTA 9ª IMPARES (NEUMOLOGIA)	NEUMOLOGIA	No se detecta	#	No se detecta	No se detecta
2014-01-11	105091	Mujer	54 años	C.R.T.Q. INGRESADOS	H.PL.T.03 APOYO URGENCIAS	NEUMOLOGIA	Positivo	#	Positivo	No se detecta
2014-01-11	983839	Mujer	40 años	H.GENERAL INGRESADOS	H.PL.MF. UCI CORONARIA	UCI H.G. CORONARIAS	Positivo	#	Positivo	No se detecta
2014-01-11	590518	Hombre	76 años	H.GENERAL INGRESADOS	H.PL.MF. UCI CORONARIA	UCI H.G. CORONARIAS	Positivo	#	Positivo	No se detecta
2014-01-11	524114	Hombre	67 años	H.GENERAL INGRESADOS	H.PL.G 06A PARES(HEMATOLOGIA)	HEMATOLOGIA CLINICA	Positivo	#	Positivo	No se detecta
2014-01-11	1214641	Hombre	45 años	H.GENERAL INGRESADOS	H.PL.G 06A PARES(HEMATOLOGIA)	HEMATOLOGIA CLINICA	No se detecta	#	No se detecta	No se detecta
2014-01-11	1216538	Hombre	64 años	H.GENERAL INGRESADOS	H.PL.MF. UCI POLIVALENTE	UCI HG POLIVALENTES	No se detecta	#	No se detecta	No se detecta
2014-01-12	738602	Mujer	22 años	H. MATERNAL INGRESADOS	H.PL. M.06 (TOCOL. ALTO RIES	TOCOLOGIA	No se detecta	#	No se detecta	No se detecta
2014-01-12	329426	Hombre	79 años	H.GENERAL INGRESADOS	H.PL.T.03 APOYO URGENCIAS	MEDICINA INTERNA	Positivo	A(H3)	No se detecta	No se detecta
2014-01-12	24623	Hombre	56 años	H.GENERAL AMBULANTES	H.G.URGENCIAS	URGENCIAS HG	Positivo	#	Positivo	No se detecta
2014-01-12	1204642	Mujer	68 años	H.GENERAL AMBULANTES	H.G.URGENCIAS	URGENCIAS HG	Positivo	#	Positivo	No se detecta
2014-01-12	535547	Hombre	71 años	H.GENERAL INGRESADOS	H.PL.T.03 APOYO URGENCIAS	NEUMOLOGIA	No se detecta	#	No se detecta	No se detecta
2014-01-12	1033070	Mujer	30 años	H.GENERAL INGRESADOS	H.PL.T.03 APOYO URGENCIAS	NEUMOLOGIA	No se detecta	#	No se detecta	No se detecta
2014-01-12	768410	Mujer	44 años	H.GENERAL INGRESADOS	H.PL.MF. UCI POLIVALENTE	UCI HG POLIVALENTES	Positivo	#	Positivo	No se detecta
2014-01-12	64288	Mujer	87 años	H.GENERAL INGRESADOS	H.PL.T.03 APOYO URGENCIAS	NEUMOLOGIA	Positivo	A(H3)	No se detecta	No se detecta
2014-01-12	222976	Mujer	84 años	H.GENERAL AMBULANTES	H.G.URGENCIAS	URGENCIAS HG	Positivo	#	Positivo	No se detecta
2014-01-13	116137	Mujer	80 años	H.GENERAL INGRESADOS	H.G.HOSPITAL DE DIA (1ª PARES)	HOSPITAL DIA ONCOLOGIA PL 1 HG	No se detecta	#	No se detecta	No se detecta
2014-01-13	342631	Hombre	60 años	H.GENERAL INGRESADOS	H.PL.MF. UCI HRTQ	UCI HRTQ	Positivo	#	Positivo	No se detecta
2014-01-13	150447	Hombre	67 años	H.GENERAL INGRESADOS	H.G.PLTA 9ª IMPARES (NEUMOLOGIA)	NEUMOLOGIA	No se detecta	#	No se detecta	No se detecta
2014-01-13	1008972	Mujer	31 años	H. MATERNAL INGRESADOS	H.PL. M.06 (TOCOL. ALTO RIES	TOCOLOGIA	No se detecta	#	No se detecta	No se detecta
2014-01-13	185391	Hombre	71 años	H.GENERAL INGRESADOS	H.G.PLTA 9ª PARES (NEUMOLOGIA)	NEUMOLOGIA	Positivo	#	Positivo	No se detecta
2014-01-13	1154823	Mujer	35 años	H.GENERAL AMBULANTES	CONS.MEDICINA INTERNA (2ª EDIF-MULTI)	MEDICINA INTERNA CONSULTAS HOS	Positivo	#	Positivo	No se detecta
2014-01-13	149712	Mujer	81 años	H.GENERAL INGRESADOS	H.G.PLTA 2ª (MEDICINA INTERNA)	MEDICINA INTERNA	Positivo	#	Positivo	No se detecta
2014-01-13	312265	Hombre	101 años	H.GENERAL INGRESADOS	CIRUGIA OFTALMOLÓGICA (PTA-2ª)	MEDICINA INTERNA	No se detecta	#	No se detecta	No se detecta
2014-01-13	409511	Hombre	79 años	H.GENERAL INGRESADOS	H.G.PLTA 2ª (MEDICINA INTERNA)	MEDICINA INTERNA	Positivo	#	Positivo	No se detecta
2014-01-13	41636	Mujer	72 años	H.GENERAL INGRESADOS	H.G.PLTA 2ª (MEDICINA INTERNA)	MEDICINA INTERNA	No se detecta	#	No se detecta	No se detecta
2014-01-13	577569	Hombre	81 años	H.GENERAL INGRESADOS	H.PL.T.06 APOYO URGENCIAS	MEDICINA INTERNA	Positivo	A(H3)	No se detecta	No se detecta
2014-01-13	16067	Mujer	88 años	H.GENERAL AMBULANTES	H.G.URGENCIAS	URGENCIAS HG	No se detecta	#	No se detecta	No se detecta
2014-01-13	968028	Hombre	70 años	H.GENERAL AMBULANTES	H.G.URGENCIAS	URGENCIAS HG	Positivo	#	Positivo	No se detecta
2014-01-13	588637	Mujer	83 años	C.R.T.Q. INGRESADOS	H.PL.T.06 U.FR.CADERA/TUMORES	MEDICINA INTERNA	Positivo	A(H3)	No se detecta	No se detecta
2014-01-13	145800	Hombre	67 años	H.GENERAL INGRESADOS	H.PL.G. 06B(NEFROLOGIA-HEMATOL	HEMATOLOGIA CLINICA	No se detecta	#	No se detecta	No se detecta
2014-01-13	1145583	Hombre	48 años	H. MATERNAL INGRESADOS	M.02 (GINECOLOGIA)	ONCOLOGIA	No se detecta	#	No se detecta	No se detecta
2014-01-13	1132338	Mujer	25 años	H. MATERNAL INGRESADOS	H.M.PLTA 7ª(TOCOLOGIA QUIRURGIC	TOCOLOGIA	Positivo	A(H3)	No se detecta	No se detecta
2014-01-13	982525	Mujer	37 años	H. MATERNAL INGRESADOS	H.M.PLTA 7ª(TOCOLOGIA QUIRURGIC	TOCOLOGIA	No se detecta	#	No se detecta	No se detecta
2014-01-13	836833	Mujer	58 años	H. MATERNAL INGRESADOS	H.PL.M.08(ONCOLOGIA ADULTOS)	ONCOLOGIA	Positivo	#	Positivo	No se detecta
2014-01-13	437266	Hombre	68 años	H.GENERAL INGRESADOS	H.PL.T.03 APOYO URGENCIAS	MEDICINA INTERNA	Positivo	#	Positivo	No se detecta
2014-01-13	792777	Mujer	47 años	H.GENERAL AMBULANTES	H.G.CONS.NEUMOLOGIA	NEUMOLOGIA CONSULTAS HOSPITAL	No se detecta	#	No se detecta	No se detecta
2014-01-13	1216554	Mujer	25 años	H.GENERAL INGRESADOS	H.PL.T.03 APOYO URGENCIAS	NEUMOLOGIA	No se detecta	#	No se detecta	No se detecta
2014-01-13	1036715	Hombre	65 años	H.GENERAL AMBULANTES	H.G.URGENCIAS	URGENCIAS HG	No se detecta	#	No se detecta	No se detecta
2014-01-13	912056	Hombre	44 años	H.GENERAL AMBULANTES	H.G.URGENCIAS	URGENCIAS HG	Positivo	#	Positivo	No se detecta
2014-01-13	514989	Hombre	71 años	H.GENERAL INGRESADOS	H.PL.G 06A PARES(HEMATOLOGIA)	HEMATOLOGIA CLINICA	No se detecta	#	No se detecta	No se detecta
2014-01-13	242153	Hombre	72 años	H.GENERAL INGRESADOS	H.PL.MF. UCI CARDIO-CORONARIA	UCI H.G. CORONARIAS	Positivo	#	Positivo	No se detecta
2014-01-14	896600	Hombre	41 años	H.GENERAL AMBULANTES	CONS.MEDICINA INTERNA (2ª EDIF-MULTI)	MEDICINA INTERNA CONSULTAS HOS	No se detecta	#	No se detecta	No se detecta
2014-01-14	474832	Hombre	35 años	H.GENERAL AMBULANTES	H.G.CONS.NEUMOLOGIA	NEUMOLOGIA CONSULTAS HOSPITAL	No se detecta	#	No se detecta	No se detecta
2014-01-14	466743	Hombre	92 años	H.GENERAL AMBULANTES	H.G.URGENCIAS	URGENCIAS HG	Positivo	A(H3)	No se detecta	No se detecta
2014-01-14	799637	Mujer	48 años	H.GENERAL AMBULANTES	H.G.URGENCIAS	URGENCIAS HG	Positivo	#	Positivo	No se detecta
2014-01-14	109998	Hombre	45 años	H.GENERAL AMBULANTES	H.G.CONS.NEUMOLOGIA	NEUMOLOGIA CONSULTAS HOSPITAL	Positivo	#	Positivo	No se detecta
2014-01-14	108457	Mujer	74 años	H.GENERAL INGRESADOS	H.PL.T.03 APOYO URGENCIAS	NEUMOLOGIA	Positivo	A(H3)	No se detecta	No se detecta
2014-01-14	1102720	Mujer	34 años	H.GENERAL AMBULANTES	H.G.URGENCIAS	URGENCIAS HG	Positivo	#	Positivo	No se detecta
2014-01-14	839270	Mujer	81 años	H.GENERAL AMBULANTES	H.G.URGENCIAS	URGENCIAS HG	Positivo	A(H3)	No se detecta	No se detecta
2014-01-14	68410	Hombre	88 años	H.GENERAL AMBULANTES	H.PL.G. 11PARES (M. INTERNA)	URGENCIAS HG	No se detecta	#	No se detecta	No se detecta
2014-01-14	1092969	Hombre	20 años	H.GENERAL AMBULANTES	H.G.URGENCIAS	URGENCIAS HG	Positivo	A(H3)	No se detecta	No se detecta
2014-01-14	60566	Hombre	55 años	H.GENERAL INGRESADOS	H.G.PLTA 9ª PARES (NEUMOLOGIA)	NEUMOLOGIA	Positivo	#	Positivo	No se detecta
2014-01-14	767756	Hombre	62 años	H.GENERAL INGRESADOS	H.PL.G 06A PARES(HEMATOLOGIA)	HEMATOLOGIA CLINICA	No se detecta	#	No se detecta	No se detecta
2014-01-14	268654	Hombre	59 años	H.GENERAL AMBULANTES	H.G.CONS.NEUMOLOGIA	NEUMOLOGIA CONSULTAS HOSPITAL	No se detecta	#	No se detecta	No se detecta
2014-01-14	948217	Mujer	35 años	H. MATERNAL AMBULANTES	H.M.URGENCIAS MATERNAL (1)	URGENCIAS MATERNIDAD	No se detecta	#	No se detecta	No se detecta
2014-01-14	954046	Mujer	78 años	C.R.T.Q. INGRESADOS	H.PL.T.06 U.FR.CADERA/TUMORES	MEDICINA INTERNA	No se detecta	#	No se detecta	No se detecta
2014-01-14	593146	Mujer	78 años	H.GENERAL INGRESADOS	H.PL.G. 11PARES (M. INTERNA)	MEDICINA INTERNA	No se detecta	#	No se detecta	No se detecta
2014-01-14	628632	Mujer	88 años	H.GENERAL INGRESADOS	H. G. PLTA 10ª IMPARES (M. INTERNA)	MEDICINA INTERNA	No se detecta	#	No se detecta	No se detecta
2014-01-14	1001386	Hombre	17 años	H.GENERAL AMBULANTES	H.G.URGENCIAS	URGENCIAS HG	No se detecta	#	No se detecta	No se detecta
2014-01-14	446735	Mujer	32 años	H.GENERAL AMBULANTES	H.G.URGENCIAS	URGENCIAS HG	No se detecta	#	No se detecta	No se detecta
2014-01-14	563903	Hombre	75 años	H.GENERAL AMBULANTES	H.G.URGENCIAS	URGENCIAS HG	No se detecta	#	No se detecta	No se detecta
2014-01-14	682499	Mujer	34 años	H. MATERNAL INGRESADOS	H.M.PLTA 7ª(TOCOLOGIA QUIRURGIC	TOCOLOGIA	Positivo	#	Positivo	No se detecta
2014-01-14	392835	Hombre	88 años	H.GENERAL AMBULANTES	CONS.MEDICINA INTERNA (2ª EDIF-MULTI)	MEDICINA INTERNA	No se detecta	#	No se detecta	No se detecta
2014-01-14	217404	Mujer	79 años	H.GENERAL INGRESADOS	H. G. PLTA 10ª PARES (M. INTERNA)	MEDICINA INTERNA	No se detecta	#	No se detecta	No se detecta
2014-01-14	1216762	Hombre	56 años	H.GENERAL AMBULANTES	H.G.URGENCIAS	URGENCIAS HG	Positivo	#	Positivo	No se detecta
2014-01-14	189065	Mujer	54 años	H. MATERNAL AMBULANTES	H.M.MATERNAL (4)	TOCOLOGIA	Positivo	#	Positivo	No se detecta
2014-01-14	688386	Mujer	83 años	C.R.T.Q. INGRESADOS	H.PL.T.01(H.SEMANA-NRX)	MEDICINA INTERNA	No se detecta	#	No se detecta	No se detecta
2014-01-14	865680	Mujer	86 años	H.GENERAL INGRESADOS	H. G. PLTA 10ª IMPARES (M. INTERNA)	MEDICINA INTERNA	Positivo	A(H3)	No se detecta	No se detecta
2014-01-14	236788	Hombre	58 años	H.GENERAL AMBULANTES	H.G.URGENCIAS	URGENCIAS HG	Positivo	#	Positivo	No se detecta
2014-01-14	249309	Mujer	74 años	H.GENERAL INGRESADOS	H.PL.G. 06B(NEFROLOGIA-HEMATOL	HEMATOLOGIA CLINICA	Positivo	A(H3)	No se detecta	No se detecta
2014-01-14	1215969	Mujer	66 años	H.GENERAL INGRESADOS	H.G.PLTA 8ª IMPARES (DIGESTIVO)	DIGESTIVO	No se detecta	#	No se detecta	No se detecta
2014-01-14	684299	Hombre	83 años	H.GENERAL INGRESADOS	H.PL.G 06A PARES(HEMATOLOGIA)	HEMATOLOGIA CLINICA	No se detecta	#	No se detecta	No se detecta
2014-01-14	437462	Mujer	85 años	H.GENERAL INGRESADOS	H.PL.G. 11IMPARES (M. INTERNA)	MEDICINA INTERNA	Positivo	#	Positivo	No se detecta
2014-01-14	435526	Hombre	81 años	H.GENERAL INGRESADOS	H. G. PLTA 10ª IMPARES (M. INTERNA)	MEDICINA INTERNA	No se detecta	#	No se detecta	No se detecta
2014-01-14	828635	Mujer	48 años	H.GENERAL AMBULANTES	H.G.URGENCIAS	URGENCIAS HG	No se detecta	#	No se detecta	No se detecta
2014-01-14	281818	Hombre	66 años	H. MATERNAL INGRESADOS	H.PL.M.08(ONCOLOGIA ADULTOS)	ONCOLOGIA	Positivo	#	Positivo	No se detecta
2014-01-14	148692	Mujer	85 años	H.GENERAL INGRESADOS	H.PL.G. 11PARES (M. INTERNA)	MEDICINA INTERNA	No se detecta	#	No se detecta	No se detecta
2014-01-14	189409	Mujer	87 años	H.GENERAL INGRESADOS	H.PL.G. 11PARES (M. INTERNA)	MEDICINA INTERNA	Positivo	A(H3)	No se detecta	No se detecta
2014-01-14	344538	Hombre	71 años	H.GENERAL INGRESADOS	H.PL.G. 11PARES (M. INTERNA)	MEDICINA INTERNA	No se detecta	#	No se detecta	No se detecta
2014-01-14	183885	Hombre	75 años	H.GENERAL AMBULANTES	H.G.URGENCIAS	URGENCIAS HG	No se detecta	#	No se detecta	No se detecta
2014-01-14	80230	Hombre	67 años	H.GENERAL INGRESADOS	H.PL.T.06 APOYO URGENCIAS	MEDICINA INTERNA	No se detecta	#	No se detecta	No se detecta
2014-01-14	332183	Hombre	94 años	H.GENERAL AMBULANTES	H.G.URGENCIAS	URGENCIAS HG	No se detecta	#	No se detecta	No se detecta
2014-01-14	863242	Mujer	71 años	H.GENERAL AMBULANTES	H.G.URGENCIAS	URGENCIAS HG	Positivo	#	Positivo	No se detecta
2014-01-14	511108	Hombre	52 años	H.GENERAL AMBULANTES	H.G.URGENCIAS	URGENCIAS HG	Positivo	#	Positivo	No se detecta
2014-01-15	785939	Mujer	59 años	C.R.T.Q. AMBULANTES	CONS.REUMATOLOGIA (PTA-2ª EDIF-MULTI)	REUMATOLOGIA CONSULTAS HOSPITA	No se detecta	#	No se detecta	No se detecta
2014-01-15	729135	Mujer	39 años	H.GENERAL AMBULANTES	H.G.URGENCIAS	URGENCIAS HG	Positivo	#	Positivo	No se detecta
2014-01-15	853729	Hombre	53 años	H.GENERAL INGRESADOS	H.PL.MF. UCI CARDIO-CORONARIA	UCI HG CARDIO-CORONARIA	No se detecta	#	No se detecta	No se detecta
2014-01-15	61074	Mujer	79 años	H.GENERAL INGRESADOS	H.G.PLTA 2ª (MEDICINA INTERNA)	MEDICINA INTERNA	No se detecta	#	No se detecta	No se detecta
2014-01-15	245129	Hombre	67 años	H.GENERAL AMBULANTES	H.G.URGENCIAS	URGENCIAS HG	Positivo	#	Positivo	No se detecta
2014-01-15	263513	Hombre	65 años	H.GENERAL AMBULANTES	H.G.URGENCIAS	URGENCIAS HG	Positivo	#	Positivo	No se detecta
2014-01-15	734382	Mujer	90 años	H.GENERAL AMBULANTES	H.G.URGENCIAS	URGENCIAS HG	No se detecta	#	No se detecta	No se detecta
2014-01-15	1205002	Mujer	40 años	H.GENERAL AMBULANTES	H.G.URGENCIAS	URGENCIAS HG	No se detecta	#	No se detecta	No se detecta
2014-01-15	1210401	Mujer	23 años	H.GENERAL AMBULANTES	H.G.URGENCIAS	URGENCIAS HG	No se detecta	#	No se detecta	No se detecta
2014-01-15	239466	Hombre	69 años	H.GENERAL AMBULANTES	CG-HEMATOLOGÍA	URGENCIAS HG	Positivo	A(H3)	No se detecta	No se detecta
2014-01-15	156677	Mujer	66 años	H. MATERNAL INGRESADOS	H.PL.M.08(ONCOLOGIA ADULTOS)	ONCOLOGIA	No se detecta	#	No se detecta	No se detecta
2014-01-15	211168	Hombre	73 años	H.GENERAL INGRESADOS	H.PL.G. 06B(NEFROLOGIA-HEMATOL	HEMATOLOGIA CLINICA	No se detecta	#	No se detecta	No se detecta
2014-01-15	1132377	Hombre	70 años	H.GENERAL AMBULANTES	H.G.URGENCIAS	URGENCIAS HG	No se detecta	#	No se detecta	No se detecta
2014-01-15	417375	Hombre	87 años	H.GENERAL AMBULANTES	H.G.URGENCIAS	URGENCIAS HG	Positivo	A(H3)	No se detecta	No se detecta
2014-01-15	228036	Mujer	88 años	H. MATERNAL INGRESADOS	H.PL.M 05 (GINECOLOGIA)	MEDICINA INTERNA	No se detecta	#	No se detecta	No se detecta
2014-01-15	263805	Hombre	64 años	H.GENERAL AMBULANTES	H.G.URGENCIAS	URGENCIAS HG	Positivo	A(H3)	No se detecta	No se detecta
2014-01-15	41543	Mujer	92 años	H.GENERAL AMBULANTES	H.G.URGENCIAS	URGENCIAS HG	No se detecta	#	No se detecta	No se detecta
2014-01-15	49908	Mujer	50 años	H.GENERAL INGRESADOS	CIRUGIA OFTALMOLÓGICA (PTA-2ª)	MEDICINA INTERNA	No se detecta	#	No se detecta	No se detecta
2014-01-15	336804	Hombre	45 años	H.GENERAL AMBULANTES	H.G.URGENCIAS	URGENCIAS HG	Positivo	A(H3)	No se detecta	No se detecta
2014-01-15	509236	Mujer	74 años	H.GENERAL AMBULANTES	H.G.URGENCIAS	URGENCIAS HG	No se detecta	#	No se detecta	No se detecta
2014-01-15	244784	Mujer	60 años	H.GENERAL AMBULANTES	H.G.CONS.NEUMOLOGIA	NEUMOLOGIA CONSULTAS HOSPITAL	Positivo	A(H3)	No se detecta	No se detecta
2014-01-15	537054	Hombre	76 años	H.GENERAL AMBULANTES	H.G.URGENCIAS	URGENCIAS HG	No se detecta	#	No se detecta	No se detecta
2014-01-15	517313	Mujer	35 años	H. MATERNAL INGRESADOS	H.M.PLTA 7ª(TOCOLOGIA QUIRURGIC	TOCOLOGIA	No se detecta	#	No se detecta	No se detecta
2014-01-15	1216854	Hombre	45 años	H.GENERAL AMBULANTES	H.G.URGENCIAS	URGENCIAS HG	No se detecta	#	No se detecta	No se detecta
2014-01-15	477198	Hombre	85 años	H.GENERAL INGRESADOS	H.G.PLTA 2ª (MEDICINA INTERNA)	MEDICINA INTERNA	No se detecta	#	No se detecta	No se detecta
2014-01-15	237359	Hombre	67 años	H.GENERAL AMBULANTES	H.G.URGENCIAS	URGENCIAS HG	Positivo	#	Positivo	No se detecta
2014-01-15	608694	Hombre	60 años	H.GENERAL AMBULANTES	H.G.URGENCIAS	URGENCIAS HG	Positivo	#	Positivo	No se detecta
2014-01-15	69794	Hombre	71 años	H.GENERAL INGRESADOS	CIRUGIA OFTALMOLÓGICA (PTA-2ª)	MEDICINA INTERNA	No se detecta	#	No se detecta	No se detecta
2014-01-15	609351	Mujer	80 años	H.GENERAL AMBULANTES	H.G.URGENCIAS	URGENCIAS HG	No se detecta	#	No se detecta	No se detecta
2014-01-15	1155	Mujer	82 años	H. MATERNAL INGRESADOS	H.PL.M 05 (GINECOLOGIA)	MEDICINA INTERNA	No se detecta	#	No se detecta	No se detecta
2014-01-15	676991	Hombre	94 años	H.GENERAL INGRESADOS	H.G.PLTA 8ª IMPARES (DIGESTIVO)	MEDICINA INTERNA	No se detecta	#	No se detecta	No se detecta
2014-01-15	823397	Mujer	87 años	H.GENERAL INGRESADOS	H.PL.G. 11IMPARES (M. INTERNA)	MEDICINA INTERNA	No se detecta	#	No se detecta	No se detecta
2014-01-15	53283	Mujer	78 años	H.GENERAL INGRESADOS	H.PL.T.06 APOYO URGENCIAS	MEDICINA INTERNA	Positivo	#	Positivo	No se detecta
2014-01-15	361051	Hombre	66 años	H.GENERAL AMBULANTES	H.G.URGENCIAS	URGENCIAS HG	No se detecta	#	No se detecta	No se detecta
2014-01-15	1206745	Mujer	29 años	H.GENERAL AMBULANTES	H.G.URGENCIAS	URGENCIAS HG	No se detecta	#	No se detecta	No se detecta
2014-01-15	380122	Mujer	91 años	H.GENERAL AMBULANTES	H.G.URGENCIAS	URGENCIAS HG	No se detecta	#	No se detecta	No se detecta
2014-01-15	567366	Hombre	75 años	H.GENERAL INGRESADOS	H.PL.G.03 CIRUGIA GENERAL	MEDICINA INTERNA	No se detecta	#	No se detecta	No se detecta
2014-01-15	217098	Hombre	73 años	H.GENERAL AMBULANTES	H.G.URGENCIAS	URGENCIAS HG	No se detecta	#	No se detecta	No se detecta
2014-01-16	7271213	Mujer	47 años	H.GENERAL AMBULANTES	H.G.URGENCIAS	URGENCIAS HG	Positivo	#	Positivo	No se detecta
2014-01-16	339586	Mujer	71 años	H.GENERAL INGRESADOS	H.PL.G. 06B(NEFROLOGIA-HEMATOL	HEMATOLOGIA CLINICA	No se detecta	#	No se detecta	No se detecta
2014-01-16	571726	Hombre	90 años	H.GENERAL AMBULANTES	H.G.URGENCIAS	URGENCIAS HG	No se detecta	#	No se detecta	No se detecta
2014-01-16	988912	Hombre	47 años	H.GENERAL AMBULANTES	H.G.URGENCIAS	URGENCIAS HG	No se detecta	#	No se detecta	No se detecta
2014-01-16	1009273	Hombre	26 años	H.GENERAL AMBULANTES	H.G.URGENCIAS	URGENCIAS HG	No se detecta	#	No se detecta	No se detecta
2014-01-16	1155379	Mujer	38 años	H.GENERAL AMBULANTES	CONS.MEDICINA INTERNA (2ª EDIF-MULTI)	MEDICINA INTERNA	No se detecta	#	No se detecta	No se detecta
2014-01-16	1131570	Hombre	24 años	H.GENERAL AMBULANTES	H.G.URGENCIAS	URGENCIAS HG	No se detecta	#	No se detecta	No se detecta
2014-01-16	249048	Mujer	61 años	H.GENERAL AMBULANTES	H.G.URGENCIAS	URGENCIAS HG	No se detecta	#	No se detecta	No se detecta
2014-01-16	439593	Hombre	58 años	H.GENERAL AMBULANTES	H.G.URGENCIAS	URGENCIAS HG	No se detecta	#	No se detecta	No se detecta
2014-01-16	441715	Hombre	74 años	H.GENERAL INGRESADOS	H. G. M. INTERNA	MEDICINA INTERNA	No se detecta	#	No se detecta	No se detecta
2014-01-16	1125590	Hombre	88 años	H.GENERAL AMBULANTES	H.G.URGENCIAS	URGENCIAS HG	No se detecta	#	No se detecta	No se detecta
2014-01-16	1036710	Mujer	42 años	H. MATERNAL INGRESADOS	H.PL. M.06 (TOCOL. ALTO RIES	TOCOLOGIA	No se detecta	#	No se detecta	No se detecta
2014-01-16	342236	Mujer	66 años	H.GENERAL INGRESADOS	H.PL.G.05 B PARES (CARDIOLOGIA1)	CARDIOLOGIA	Positivo	#	Positivo	No se detecta
2014-01-16	321931	Hombre	78 años	H.GENERAL AMBULANTES	H.G.URGENCIAS	URGENCIAS HG	No se detecta	#	No se detecta	No se detecta
2014-01-16	599826	Hombre	74 años	H.GENERAL INGRESADOS	H.G.PLTA 8ª PARES (DIGESTIVO)	DIGESTIVO	Positivo	A(H3)	No se detecta	No se detecta
2014-01-16		Mujer	38 años	H.GENERAL AMBULANTES	H.G.URGENCIAS	URGENCIAS HG	Positivo	A(H3)	No se detecta	No se detecta
2014-01-16	1072719	Mujer	37 años	H.GENERAL INGRESADOS	H. G. M. INTERNA	MEDICINA INTERNA	Positivo	#	Positivo	No se detecta
2014-01-16	324916	Mujer	50 años	H.GENERAL AMBULANTES	H.G.URGENCIAS	URGENCIAS HG	No se detecta	#	No se detecta	No se detecta
2014-01-16	599597	Hombre	22 años	H.GENERAL AMBULANTES	H.G.URGENCIAS	URGENCIAS HG	Positivo	A(H3)	No se detecta	No se detecta
2014-01-16	61417	Mujer	71 años	H.GENERAL INGRESADOS	H.G.PLTA 9ª PARES (NEUMOLOGIA)	NEUMOLOGIA	Positivo	#	Positivo	No se detecta
2014-01-16	496633	Hombre	80 años	H.GENERAL AMBULANTES	H.G.URGENCIAS	URGENCIAS HG	Positivo	#	Positivo	No se detecta
2014-01-16	741353	Hombre	56 años	H.GENERAL INGRESADOS	H.PL.MF. UCI CARDIO-CORONARIA	UCI HG CARDIO-CORONARIA	No se detecta	#	No se detecta	No se detecta
2014-01-16	606535	Hombre	71 años	H.GENERAL INGRESADOS	H.PL.MF. UCI CORONARIA	UCI H.G. CORONARIAS	No se detecta	#	No se detecta	No se detecta
2014-01-16	393123	Hombre	92 años	H.GENERAL INGRESADOS	H.PL.G. 11IMPARES (M. INTERNA)	MEDICINA INTERNA	No se detecta	#	No se detecta	No se detecta
2014-01-16	445728	Mujer	81 años	H.GENERAL INGRESADOS	H.PL.MF. UCI CORONARIA	UCI H.G. CORONARIAS	No se detecta	#	No se detecta	No se detecta
2014-01-16	1201198	Mujer	32 años	H. MATERNAL AMBULANTES	H.M.URGENCIAS MATERNAL (1)	URGENCIAS MATERNIDAD	Positivo	#	Positivo	No se detecta
2014-01-16	410811	Mujer	56 años	H.GENERAL INGRESADOS	H.PL.G.04 B PARES (UROLOGIA)	ENDOCRINOLOGIA	No se detecta	#	No se detecta	No se detecta
2014-01-16	633132	Mujer	76 años	H.GENERAL INGRESADOS	H. G. PLTA 10ª IMPARES (M. INTERNA)	MEDICINA INTERNA	No se detecta	#	No se detecta	No se detecta
2014-01-16	377032	Mujer	48 años	H.GENERAL INGRESADOS	H.PL.G. 06B(NEFROLOGIA-HEMATOL	NEFROLOGIA	No se detecta	#	No se detecta	No se detecta
2014-01-16	1030923	Hombre	38 años	C.R.T.Q. INGRESADOS	H.PL.T.02 APOYO URGENCIAS	NEUMOLOGIA	Positivo	A(H3)	No se detecta	No se detecta
2014-01-16	134451	Mujer	46 años	H.GENERAL AMBULANTES	H.G.URGENCIAS	URGENCIAS HG	Positivo	#	Positivo	No se detecta
2014-01-16	194025	Hombre	79 años	H.GENERAL AMBULANTES	H.G.URGENCIAS	URGENCIAS HG	No se detecta	#	No se detecta	No se detecta
2014-01-16	150066	Hombre	79 años	H.GENERAL INGRESADOS	H.PL.G. 11IMPARES (M. INTERNA)	MEDICINA INTERNA	Positivo	#	Positivo	No se detecta
2014-01-16	353886	Mujer	41 años	H.GENERAL INGRESADOS	H.G.PLTA 2ª (MEDICINA INTERNA)	ENDOCRINOLOGIA	Positivo	A(H3)	No se detecta	No se detecta
2014-01-16	118207	Hombre	86 años	H.GENERAL AMBULANTES	H.G.URGENCIAS	URGENCIAS HG	No se detecta	#	No se detecta	No se detecta
2014-01-16	546168	Hombre	78 años	H.GENERAL AMBULANTES	H.G.URGENCIAS	URGENCIAS HG	Positivo	#	Positivo	No se detecta
2014-01-16	626443	Mujer	84 años	H.GENERAL AMBULANTES	H.G.LAB. HEMATOLOGIA (P.BAJA)	URGENCIAS HG	No se detecta	#	No se detecta	No se detecta
2014-01-16	169834	Hombre	72 años	H.GENERAL AMBULANTES	H.G.URGENCIAS	URGENCIAS HG	No se detecta	#	No se detecta	No se detecta
2014-01-16	1217070	Hombre	43 años	H.GENERAL AMBULANTES	H.G.URGENCIAS	URGENCIAS HG	No se detecta	#	No se detecta	No se detecta
2014-01-16	172476	Hombre	67 años	H.GENERAL INGRESADOS	H.PL.MF. UCI CARDIO-CORONARIA	UCI HG CARDIO-CORONARIA	Positivo	#	Positivo	No se detecta
2014-01-17	728350	Mujer	36 años	H.GENERAL AMBULANTES	H.G.CONS.NEUMOLOGIA	NEUMOLOGIA CONSULTAS HOSPITAL	No se detecta	#	No se detecta	No se detecta
2014-01-17	499957	Mujer	57 años	H.GENERAL AMBULANTES	H.G.URGENCIAS	URGENCIAS HG	No se detecta	#	No se detecta	No se detecta
2014-01-17	356786	Mujer	88 años	H.GENERAL AMBULANTES	H.G.URGENCIAS	URGENCIAS HG	No se detecta	#	No se detecta	No se detecta
2014-01-17	530138	Mujer	82 años	H.GENERAL INGRESADOS	R.G. PLANTA 5ª B CARDIOLOGÍA IMPARES	CARDIOLOGIA	No se detecta	#	No se detecta	No se detecta
2014-01-17	998873	Hombre	53 años	H.GENERAL INGRESADOS	R.G. PLANTA 5ª B CARDIOLOGÍA IMPARES	CARDIOLOGIA	No se detecta	#	No se detecta	No se detecta
2014-01-17	37615	Mujer	73 años	H.GENERAL INGRESADOS	R.G. PLANTA 5ª B CARDIOLOGÍA IMPARES	CARDIOLOGIA	No se detecta	#	No se detecta	No se detecta
2014-01-17	778567	Hombre	25 años	H.GENERAL INGRESADOS	H.PL.G 06A PARES(HEMATOLOGIA)	HEMATOLOGIA CLINICA	Positivo	A(H3)	No se detecta	No se detecta
2014-01-17	606999	Mujer	36 años	H. MATERNAL AMBULANTES	H.M.URGENCIAS MATERNAL (1)	URGENCIAS MATERNIDAD	Positivo	A(H3)	No se detecta	No se detecta
2014-01-17	439593	Hombre	58 años	H.GENERAL AMBULANTES	H.G.URGENCIAS	URGENCIAS HG	No se detecta	#	No se detecta	No se detecta
2014-01-17	249048	Mujer	61 años	H.GENERAL AMBULANTES	H.G.URGENCIAS	URGENCIAS HG	No se detecta	#	No se detecta	No se detecta
2014-01-17	502939	Mujer	33 años	H. MATERNAL AMBULANTES	H.M.URGENCIAS MATERNAL (1)	URGENCIAS MATERNIDAD	No se detecta	#	No se detecta	No se detecta
2014-01-17	600431	Mujer	86 años	H.GENERAL INGRESADOS	H. G. PLTA 10ª IMPARES (M. INTERNA)	MEDICINA INTERNA	Positivo	#	No se detecta	No se detecta
2014-01-17	253499	Mujer	61 años	H.GENERAL AMBULANTES	H.G.URGENCIAS	URGENCIAS HG	Positivo	#	No se detecta	No se detecta
2014-01-17	345352	Hombre	80 años	H.GENERAL AMBULANTES	H.G.URGENCIAS	URGENCIAS HG	Positivo	#	Positivo	No se detecta
2014-01-17	74094	Mujer	78 años	C.R.T.Q. INGRESADOS	H.PL.T.06 U.FR.CADERA/TUMORES	MEDICINA INTERNA	No se detecta	#	No se detecta	No se detecta
2014-01-17	434276	Hombre	66 años	H.GENERAL INGRESADOS	H.PL.G.05 B PARES (CARDIOLOGIA1)	CARDIOLOGIA	Positivo	#	No se detecta	No se detecta
2014-01-17	440011	Hombre	67 años	H.GENERAL INGRESADOS	H.G. CARDIOLOGÍA 5ª A IMPARES	CARDIOLOGIA	No se detecta	#	No se detecta	No se detecta
2014-01-17	433322	Mujer	69 años	H.GENERAL INGRESADOS	R.G. PLANTA 5ª B CARDIOLOGÍA IMPARES	CARDIOLOGIA	No se detecta	#	No se detecta	No se detecta
2014-01-17	55557	Mujer	87 años	H.GENERAL INGRESADOS	H.PL.G.05 B PARES (CARDIOLOGIA1)	CARDIOLOGIA	No se detecta	#	No se detecta	No se detecta
2014-01-17	470093	Mujer	87 años	H.GENERAL INGRESADOS	H.PL.G.05 B PARES (CARDIOLOGIA1)	CARDIOLOGIA	Positivo	#	Positivo	No se detecta
2014-01-17	397792	Hombre	76 años	H.GENERAL INGRESADOS	H.G. CARDIOLOGÍA 5ª A IMPARES	CARDIOLOGIA	No se detecta	#	No se detecta	No se detecta
2014-01-17	465681	Mujer	28 años	H. MATERNAL INGRESADOS	H.PL. M.06 (TOCOL. ALTO RIES	TOCOLOGIA	Positivo	#	Positivo	No se detecta
2014-01-17	867876	Hombre	54 años	H.GENERAL AMBULANTES	H.G.URGENCIAS	URGENCIAS HG	Positivo	#	Positivo	No se detecta
2014-01-17	944708	Mujer	38 años	H.GENERAL AMBULANTES	H.G.URGENCIAS	URGENCIAS HG	No se detecta	#	No se detecta	No se detecta
2014-01-17	1151021	Mujer	34 años	H.GENERAL INGRESADOS	R.G. PLANTA 5ª B CARDIOLOGÍA	CARDIOLOGIA	Positivo	#	No se detecta	No se detecta
2014-01-17	555319	Hombre	60 años	C.R.T.Q. INGRESADOS	H.PL.T.01(H.SEMANA-NRX)	NEFROLOGIA	No se detecta	#	No se detecta	No se detecta
2014-01-17	539247	Mujer	51 años	H.GENERAL INGRESADOS	H.G. PLTA 6ª A IMPARES (PSIQUIAT	PSIQUIATRIA	No se detecta	#	No se detecta	No se detecta
2014-01-17	473700	Hombre	65 años	H.GENERAL INGRESADOS	CIRUGIA OFTALMOLÓGICA (PTA-2ª)	MEDICINA INTERNA	No se detecta	#	No se detecta	No se detecta
2014-01-17	1206745	Mujer	29 años	H. MATERNAL AMBULANTES	CONS.ONCOLOGÍA (PTA 2ª EDIF MULTI)	ONCOLOGIA CONSULTAS HOSPITAL	No se detecta	#	No se detecta	No se detecta
2014-01-17	830354	Mujer	41 años	C.R.T.Q. INGRESADOS	H.PL.T.02 APOYO URGENCIAS	INFECCIOSOS	Positivo	#	Positivo	No se detecta
2014-01-17	707264	Mujer	37 años	H.GENERAL INGRESADOS	H.PL.G 06A PARES(HEMATOLOGIA)	HEMATOLOGIA CLINICA	No se detecta	#	No se detecta	No se detecta
2014-01-17	333664	Hombre	51 años	C.R.T.Q. INGRESADOS	H.PL.T.02 APOYO URGENCIAS	ONCOLOGIA	Positivo	#	Positivo	No se detecta
2014-01-17	397180	Hombre	63 años	H.GENERAL AMBULANTES	H.G.URGENCIAS	URGENCIAS HG	No se detecta	#	No se detecta	No se detecta
2014-01-17	352118	Mujer	71 años	H.GENERAL INGRESADOS	H.PL.G. 11IMPARES (M. INTERNA)	MEDICINA INTERNA	Positivo	#	Positivo	No se detecta
2014-01-17	748332	Mujer	86 años	H.GENERAL AMBULANTES	H.G.URGENCIAS	URGENCIAS HG	No se detecta	#	No se detecta	No se detecta
2014-01-17	330804	Mujer	56 años	H.GENERAL AMBULANTES	H.G.URGENCIAS	URGENCIAS HG	No se detecta	#	No se detecta	No se detecta
2014-01-17	597118	Hombre	66 años	H. MATERNAL INGRESADOS	H.PL.M 05 (GINECOLOGIA)	ONCOLOGIA	Positivo	#	Positivo	No se detecta
2014-01-17	59798	Hombre	65 años	C.R.T.Q. INGRESADOS	H.PL.T.02 APOYO URGENCIAS	NEUMOLOGIA	Positivo	#	Positivo	No se detecta
2014-01-17	640856	Hombre	83 años	H.GENERAL INGRESADOS	H.PL.G. 11PARES (M. INTERNA)	MEDICINA INTERNA	No se detecta	#	No se detecta	No se detecta
2014-01-17	403336	Mujer	37 años	H. MATERNAL AMBULANTES	H.M.URGENCIAS MATERNAL (1)	URGENCIAS MATERNIDAD	Positivo	#	Positivo	No se detecta
2014-01-17	735778	Hombre	71 años	H.GENERAL AMBULANTES	H.G.URGENCIAS	URGENCIAS HG	No se detecta	#	No se detecta	No se detecta
2014-01-17	927842	Mujer	21 años	H. MATERNAL INGRESADOS	H.PL. M.06 (TOCOL. ALTO RIES	TOCOLOGIA	Positivo	A(H3)	No se detecta	No se detecta
2014-01-17	1214810	Mujer	26 años	H. MATERNAL INGRESADOS	H.PL. M.06 (TOCOL. ALTO RIES	TOCOLOGIA	Positivo	#	Positivo	No se detecta
2014-01-18	687945	Hombre	69 años	C.R.T.Q. INGRESADOS	H.PL.T.02 APOYO URGENCIAS	ONCOLOGIA	Positivo	#	Positivo	No se detecta
2014-01-18	448539	Hombre	80 años	H.GENERAL INGRESADOS	R.G. PLANTA 5ª B CARDIOLOGÍA IMPARES	CARDIOLOGIA	No se detecta	#	No se detecta	No se detecta
2014-01-18	83000	Mujer	71 años	H.GENERAL INGRESADOS	ANGIOLOGÍA VASCULAR	CIR GRAL HEPATOBILIAR	No se detecta	#	No se detecta	No se detecta
2014-01-18	861315	Hombre	86 años	H.GENERAL AMBULANTES	H.G.URGENCIAS	URGENCIAS HG	No se detecta	#	No se detecta	No se detecta
2014-01-18	223278	Mujer	78 años	H.GENERAL INGRESADOS	H. G. PLTA 10ª IMPARES (M. INTERNA)	MEDICINA INTERNA	No se detecta	#	No se detecta	No se detecta
2014-01-18	677186	Hombre	87 años	H.GENERAL AMBULANTES	H.G.URGENCIAS	URGENCIAS HG	No se detecta	#	No se detecta	No se detecta
2014-01-18	326192	Mujer	59 años	C.R.T.Q. INGRESADOS	H.PL.T.02 APOYO URGENCIAS	NEUMOLOGIA	Positivo	#	Positivo	No se detecta
2014-01-18	615028	Mujer	64 años	H.GENERAL AMBULANTES	HOSPITAL ROYO VILLANOVA (S.MICROBIOLOGÍA)	OTROS CENTROS	Positivo	#	No se detecta	No se detecta
2014-01-18	929363	Hombre	66 años	H.GENERAL AMBULANTES	HOSPITAL ROYO VILLANOVA (S.MICROBIOLOGÍA)	HOSPITAL ROYO VILLANOVA	Positivo	#	Positivo	No se detecta
2014-01-18	628381	Hombre	85 años	H.GENERAL AMBULANTES	HOSPITAL ROYO VILLANOVA (S.MICROBIOLOGÍA)	HOSPITAL ROYO VILLANOVA	No se detecta	#	No se detecta	No se detecta
2014-01-18	653099	Mujer	74 años	H.GENERAL AMBULANTES	HOSPITAL ROYO VILLANOVA (S.MICROBIOLOGÍA)	HOSPITAL ROYO VILLANOVA	No se detecta	#	No se detecta	No se detecta
2014-01-18	794076	Mujer	86 años	H.GENERAL INGRESADOS	HOSPITAL ROYO VILLANOVA (S.MICROBIOLOGÍA)	HOSPITAL ROYO VILLANOVA	Positivo	#	No se detecta	No se detecta
2014-01-18	283333	Hombre	82 años	C.R.T.Q. INGRESADOS	H.PL.T.02 APOYO URGENCIAS	NEUMOLOGIA	Positivo	#	No se detecta	No se detecta
2014-01-18	88300	Mujer	81 años	C.R.T.Q. INGRESADOS	H.PL.T.02 APOYO URGENCIAS	MEDICINA INTERNA	Positivo	#	Positivo	No se detecta
2014-01-18	7238568	Hombre	28 años	H.GENERAL AMBULANTES	H.G.URGENCIAS	URGENCIAS HG	Positivo	#	Positivo	No se detecta
2014-01-18		Hombre	45 años	H.GENERAL INGRESADOS	H.PL.G 06A PARES(HEMATOLOGIA)	HEMATOLOGIA CLINICA	No se detecta	#	No se detecta	No se detecta
2014-01-18	286544	Mujer	93 años	H.GENERAL AMBULANTES	H.G.URGENCIAS	URGENCIAS HG	No se detecta	#	No se detecta	No se detecta
2014-01-18	134295	Mujer	81 años	H.GENERAL AMBULANTES	H.G.URGENCIAS	URGENCIAS HG	Positivo	#	Positivo	No se detecta
2014-01-18	186566	Hombre	82 años	H.GENERAL INGRESADOS	H. G. PLTA 10ª PARES (M. INTERNA)	MEDICINA INTERNA	No se detecta	#	No se detecta	No se detecta
2014-01-18	489663	Mujer	51 años	H.GENERAL AMBULANTES	H.G.URGENCIAS	URGENCIAS HG	Positivo	#	Positivo	No se detecta
2014-01-18	30854	Mujer	81 años	H.GENERAL AMBULANTES	H.G.URGENCIAS	URGENCIAS HG	Positivo	#	No se detecta	No se detecta
2014-01-18	1137591	Hombre	83 años	H.GENERAL INGRESADOS	H.G.URGENCIAS	MEDICINA INTERNA	No se detecta	#	No se detecta	No se detecta
2014-01-18	1058355	Mujer	30 años	H. MATERNAL INGRESADOS	H.M.PLTA 5ª(TOCOLOGIA GENERAL)	URGENCIAS MATERNIDAD	Positivo	#	Positivo	No se detecta
2014-01-18	253114	Mujer	70 años	H.GENERAL AMBULANTES	H.G.URGENCIAS	URGENCIAS HG	No se detecta	#	No se detecta	No se detecta
2014-01-18	252924	Mujer	85 años	H.GENERAL INGRESADOS	H.PL.G. 11IMPARES (M. INTERNA)	MEDICINA INTERNA	Positivo	#	Positivo	No se detecta
2014-01-19	496609	Mujer	40 años	H.GENERAL AMBULANTES	H.G.URGENCIAS	URGENCIAS HG	Positivo	#	Positivo	No se detecta
2014-01-19	1217104	Mujer	89 años	C.R.T.Q. INGRESADOS	H.PL.T.02 APOYO URGENCIAS	MEDICINA INTERNA	Positivo	#	No se detecta	No se detecta
2014-01-19	410611	Mujer	83 años	H.GENERAL AMBULANTES	H.G.URGENCIAS	URGENCIAS HG	No se detecta	#	No se detecta	No se detecta
2014-01-19	240643	Mujer	50 años	H.GENERAL AMBULANTES	H.G.URGENCIAS	URGENCIAS HG	No se detecta	#	No se detecta	No se detecta
2014-01-19	946284	Hombre	70 años	H.GENERAL AMBULANTES	H.G.URGENCIAS	URGENCIAS HG	No se detecta	#	No se detecta	No se detecta
2014-01-19	445193	Hombre	34 años	H.GENERAL AMBULANTES	H.G.URGENCIAS	URGENCIAS HG	No se detecta	#	No se detecta	No se detecta
2014-01-19	589287	Mujer	89 años	H.GENERAL AMBULANTES	H. G. M. INTERNA	URGENCIAS HG	No se detecta	#	No se detecta	No se detecta
2014-01-19	38	Mujer	85 años	H.GENERAL AMBULANTES	H.G.URGENCIAS	URGENCIAS HG	No se detecta	#	No se detecta	No se detecta
2014-01-19	219541	Mujer	48 años	H.GENERAL AMBULANTES	H.G.URGENCIAS	URGENCIAS HG	No se detecta	#	No se detecta	No se detecta
2014-01-19	286544	Mujer	93 años	H.GENERAL AMBULANTES	H.G.URGENCIAS	URGENCIAS HG	No se detecta	#	No se detecta	No se detecta
2014-01-19	961887	Mujer	38 años	H. MATERNAL INGRESADOS	H.M.PLTA 5ª(TOCOLOGIA GENERAL)	TOCOLOGIA URGENCIAS	Positivo	#	Positivo	No se detecta
2014-01-19	119203	Hombre	80 años	H.GENERAL AMBULANTES	H.G.URGENCIAS	URGENCIAS HG	No se detecta	#	No se detecta	No se detecta
2014-01-19	767036	Hombre	78 años	H.GENERAL AMBULANTES	H.G.URGENCIAS	URGENCIAS HG	Positivo	#	No se detecta	No se detecta
2014-01-19		Hombre	67 años	H.GENERAL INGRESADOS	H.PL.MF. UCI CARDIO-CORONARIA	UCI HG CARDIO-CORONARIA	Positivo	#	Positivo	No se detecta
2014-01-19	247711	Hombre	79 años	H.GENERAL AMBULANTES	H.G.URGENCIAS	URGENCIAS HG	No se detecta	#	No se detecta	No se detecta
2014-01-19	878366	Mujer	29 años	H. MATERNAL INGRESADOS	H.PL. M.06 (TOCOL. ALTO RIES	TOCOLOGIA	Positivo	#	Positivo	No se detecta
2014-01-19	486644	Mujer	35 años	H.GENERAL AMBULANTES	H.G.URGENCIAS	URGENCIAS HG	Positivo	#	Positivo	No se detecta
2014-01-19	1096950	Mujer	43 años	H.GENERAL INGRESADOS	H. G. PLTA 12ª (INFECCIOSOS)	INFECCIOSOS	Positivo	#	Positivo	No se detecta
2014-01-20	1091945	Mujer	33 años	H. MATERNAL INGRESADOS	H.PL. M.06 (TOCOL. ALTO RIES	TOCOLOGIA	Positivo	#	Positivo	No se detecta
2014-01-20	559843	Hombre	90 años	H.GENERAL AMBULANTES	H.G.URGENCIAS	URGENCIAS HG	No se detecta	#	No se detecta	No se detecta
2014-01-20	1150051	Hombre	27 años	H.GENERAL AMBULANTES	H.G.URGENCIAS	URGENCIAS HG	No se detecta	#	No se detecta	No se detecta
2014-01-20	603664	Mujer	28 años	H.GENERAL AMBULANTES	H.G.URGENCIAS	URGENCIAS HG	No se detecta	#	No se detecta	No se detecta
2014-01-20	468676	Mujer	49 años	H.GENERAL AMBULANTES	H.G.URGENCIAS	URGENCIAS HG	No se detecta	#	No se detecta	No se detecta
2014-01-20	1204327	Hombre	72 años	H.GENERAL INGRESADOS	H.PL.G. 06B(NEFROLOGIA-HEMATOL	NEFROLOGIA	Positivo	#	Positivo	No se detecta
2014-01-20	453241	Hombre	57 años	H.GENERAL AMBULANTES	H.G.URGENCIAS	URGENCIAS HG	Positivo	#	No se detecta	No se detecta
2014-01-20	554841	Hombre	74 años	H.GENERAL AMBULANTES	H.G.URGENCIAS	URGENCIAS HG	Positivo	#	No se detecta	No se detecta
2014-01-20	503504	Hombre	17 años	H.GENERAL AMBULANTES	H.G.URGENCIAS	URGENCIAS HG	No se detecta	#	No se detecta	No se detecta
2014-01-20	111551	Hombre	93 años	H.GENERAL AMBULANTES	H.G.URGENCIAS	URGENCIAS HG	No se detecta	#	No se detecta	No se detecta
2014-01-20	647455	Mujer	85 años	H.GENERAL INGRESADOS	H. G. PLTA 10ª PARES (M. INTERNA)	MEDICINA INTERNA	No se detecta	#	No se detecta	No se detecta
2014-01-20	194025	Hombre	79 años	H.GENERAL INGRESADOS	H.PL.T.03 APOYO URGENCIAS	MEDICINA INTERNA	No se detecta	#	No se detecta	No se detecta
2014-01-20	37278	Hombre	76 años	H.GENERAL AMBULANTES	H.G.URGENCIAS	URGENCIAS HG	Positivo	#	Positivo	No se detecta
2014-01-20	22052	Mujer	78 años	H.GENERAL INGRESADOS	R.G. PLANTA 5ª B CARDIOLOGÍA IMPARES	CARDIOLOGIA	No se detecta	#	No se detecta	No se detecta
2014-01-20	924463	Hombre	71 años	H.GENERAL AMBULANTES	H.G.URGENCIAS	URGENCIAS HG	Positivo	#	No se detecta	No se detecta
2014-01-20	1182353	Mujer	68 años	H.GENERAL AMBULANTES	H.G.CONSULTA NEFROLOGIA (1ª)	NEFROLOGIA CONSULTAS HOSPITAL	No se detecta	#	No se detecta	No se detecta
2014-01-20	651907	Mujer	86 años	H.GENERAL AMBULANTES	H.G.URGENCIAS	URGENCIAS HG	Positivo	#	Positivo	No se detecta
2014-01-20	245131	Mujer	62 años	H.GENERAL AMBULANTES	CG-HEMATOLOGÍA	HEMATOLOGIA CLINICA	No se detecta	#	No se detecta	No se detecta
2014-01-20	573468	Mujer	43 años	H.GENERAL AMBULANTES	H.G.URGENCIAS	URGENCIAS HG	No se detecta	#	No se detecta	No se detecta
2014-01-20	684838	Mujer	35 años	H. MATERNAL AMBULANTES	H.M.URGENCIAS MATERNAL (1)	URGENCIAS MATERNIDAD	Positivo	#	Positivo	No se detecta
2014-01-20	734787	Hombre	42 años	H.GENERAL AMBULANTES	H.G.URGENCIAS	URGENCIAS HG	Positivo	#	Positivo	No se detecta
2014-01-20	173604	Hombre	76 años	H. MATERNAL AMBULANTES	CONS.ONCOLOGÍA (PTA 2ª EDIF MULTI)	ONCOLOGIA	No se detecta	#	No se detecta	No se detecta
2014-01-20	64432	Mujer	67 años	H.GENERAL AMBULANTES	H.G.URGENCIAS	URGENCIAS HG	No se detecta	#	No se detecta	No se detecta
2014-01-20	102649	Hombre	67 años	H.GENERAL INGRESADOS	H.PL.MF. UCI CARDIO-CORONARIA	UCI HG CARDIO-CORONARIA	Positivo	#	Positivo	No se detecta
2014-01-20	628972	Mujer	84 años	H.GENERAL AMBULANTES	H.G.URGENCIAS	URGENCIAS HG	No se detecta	#	No se detecta	No se detecta
2014-01-20	538227	Mujer	34 años	H. MATERNAL INGRESADOS	H.M.MATERNAL (4)	TOCOLOGIA ALTO RIESGO CONSUL	No se detecta	#	No se detecta	No se detecta
2014-01-20	150183	Mujer	89 años	H.GENERAL INGRESADOS	H.PL.G.05 B PARES (CARDIOLOGIA1)	CARDIOLOGIA	No se detecta	#	No se detecta	No se detecta
2014-01-20	68	Mujer	90 años	H.GENERAL AMBULANTES	H.G.URGENCIAS	URGENCIAS HG	No se detecta	#	No se detecta	No se detecta
2014-01-20	663655	Hombre	53 años	H. MATERNAL INGRESADOS	H.PL.M.08(ONCOLOGIA ADULTOS)	ONCOLOGIA	No se detecta	#	No se detecta	No se detecta
2014-01-20	188919	Hombre	77 años	H.GENERAL AMBULANTES	H.G.URGENCIAS	URGENCIAS HG	Positivo	#	Positivo	No se detecta
2014-01-20	772937	Mujer	62 años	H.GENERAL AMBULANTES	H.G.URGENCIAS	URGENCIAS HG	No se detecta	#	No se detecta	No se detecta
2014-01-20	46549	Hombre	86 años	H.GENERAL AMBULANTES	H.G.URGENCIAS	URGENCIAS HG	No se detecta	#	No se detecta	No se detecta
2014-01-20	42435	Hombre	72 años	H.GENERAL INGRESADOS	CIRUGIA OFTALMOLÓGICA (PTA-2ª)	MEDICINA INTERNA	No se detecta	#	No se detecta	No se detecta
2014-01-20	1152575	Mujer	30 años	H. MATERNAL AMBULANTES	H.M.URGENCIAS MATERNAL (1)	URGENCIAS MATERNIDAD	Positivo	#	Positivo	No se detecta
2014-01-20	1217305	Hombre	90 años	H.GENERAL AMBULANTES	H.G.URGENCIAS	URGENCIAS HG	Positivo	#	No se detecta	No se detecta
2014-01-20	825970	Mujer	64 años	H.GENERAL INGRESADOS	H. G. PLTA 12ª (INFECCIOSOS)	INFECCIOSOS	Positivo	#	Positivo	No se detecta
2014-01-21	741353	Hombre	56 años	H.GENERAL INGRESADOS	H.PL.MF. UCI CARDIO-CORONARIA	UCI HG CARDIO-CORONARIA	No se detecta	#	No se detecta	No se detecta
2014-01-21	832059	Mujer	91 años	H.GENERAL AMBULANTES	H.G.URGENCIAS	URGENCIAS HG	No se detecta	#	No se detecta	No se detecta
2014-01-21	503599	Mujer	73 años	H.GENERAL AMBULANTES	H.G.URGENCIAS	URGENCIAS HG	Positivo	#	Positivo	No se detecta
2014-01-21	293019	Hombre	85 años	H.GENERAL AMBULANTES	H.G.URGENCIAS	URGENCIAS HG	Positivo	#	Positivo	No se detecta
2014-01-21	393762	Mujer	93 años	H.GENERAL AMBULANTES	H.G.URGENCIAS	URGENCIAS HG	No se detecta	#	No se detecta	No se detecta
2014-01-21	327142	Hombre	61 años	H.GENERAL AMBULANTES	H.G.URGENCIAS	URGENCIAS HG	Positivo	#	Positivo	No se detecta
2014-01-21	267471	Mujer	86 años	H.GENERAL AMBULANTES	H.G.URGENCIAS	URGENCIAS HG	No se detecta	#	No se detecta	No se detecta
2014-01-21	1186093	Hombre	80 años	H.GENERAL AMBULANTES	H.G.URGENCIAS	URGENCIAS HG	No se detecta	#	No se detecta	No se detecta
2014-01-21	227285	Mujer	57 años	H.GENERAL AMBULANTES	H.G.URGENCIAS	URGENCIAS HG	Positivo	#	Positivo	No se detecta
2014-01-21	681458	Hombre	36 años	H.GENERAL AMBULANTES	H.G.URGENCIAS	URGENCIAS HG	No se detecta	#	No se detecta	No se detecta
2014-01-21	1166230	Mujer	71 años	H. MATERNAL INGRESADOS	M.02 (GINECOLOGIA)	UNIDAD DE MAMA	Positivo	A(H3)	No se detecta	No se detecta
2014-01-21	941340	Mujer	14 años	H.GENERAL AMBULANTES	H.I.URGENCIAS (1)	URGENCIAS HI	No se detecta	#	No se detecta	No se detecta
2014-01-21	1014070	Hombre	78 años	H.GENERAL INGRESADOS	H.PL.MF. UCI POLIVALENTE	UCI HG POLIVALENTES	Positivo	#	Positivo	No se detecta
2014-01-21	109617	Hombre	56 años	H.GENERAL INGRESADOS	H.PL.MF. UCI POLIVALENTE	UCI HG POLIVALENTES	Positivo	#	Positivo	No se detecta
2014-01-21	412771	Hombre	44 años	H.GENERAL INGRESADOS	H.PL.MF. UCI POLIVALENTE	UCI HG POLIVALENTES	Positivo	#	Positivo	No se detecta
2014-01-21	413027	Mujer	49 años	H.GENERAL AMBULANTES	H.G.URGENCIAS	URGENCIAS HG	No se detecta	#	No se detecta	No se detecta
2014-01-21	21867	Mujer	69 años	H.GENERAL AMBULANTES	H.G.URGENCIAS	URGENCIAS HG	No se detecta	#	No se detecta	No se detecta
2014-01-21	1216976	Hombre	59 años	H.GENERAL INGRESADOS	H.PL.MF. UCI CARDIO-CORONARIA	UCI HG CARDIO-CORONARIA	No se detecta	#	No se detecta	No se detecta
2014-01-21	1018301	Hombre	65 años	H.GENERAL INGRESADOS	H. G. PLTA 12ª (INFECCIOSOS)	INFECCIOSOS	No se detecta	#	No se detecta	No se detecta
2014-01-21	539791	Mujer	75 años	H.GENERAL INGRESADOS	H.PL.MF. UCI CORONARIA	UCI H.G. CORONARIAS	No se detecta	#	No se detecta	No se detecta
2014-01-21	524114	Hombre	67 años	H.GENERAL INGRESADOS	H.PL.MF. UCI CORONARIA	UCI H.G. CORONARIAS	No se detecta	#	No se detecta	No se detecta
2014-01-21	644433	Mujer	72 años	H.GENERAL AMBULANTES	H.G.URGENCIAS	URGENCIAS HG	No se detecta	#	No se detecta	No se detecta
2014-01-21	1206345	Mujer	25 años	H. MATERNAL AMBULANTES	H.M.URGENCIAS MATERNAL (1)	URGENCIAS MATERNIDAD	Positivo	#	Positivo	No se detecta
2014-01-21	1146095	Hombre	73 años	H.GENERAL AMBULANTES	H.G.URGENCIAS	URGENCIAS HG	Positivo	#	No se detecta	No se detecta
2014-01-21	449517	Hombre	70 años	H.GENERAL AMBULANTES	H.G.URGENCIAS	URGENCIAS HG	No se detecta	#	No se detecta	No se detecta
2014-01-21	398011	Hombre	81 años	H.GENERAL INGRESADOS	H.PL.G.03 A PARES (A.C.V.)	ANGIOLOGIA Y C. VASCULAR	No se detecta	#	No se detecta	No se detecta
2014-01-21	60429	Mujer	85 años	H.GENERAL AMBULANTES	H.G.URGENCIAS	URGENCIAS HG	No se detecta	#	No se detecta	No se detecta
2014-01-21	390276	Hombre	84 años	H.GENERAL AMBULANTES	H.G.URGENCIAS	URGENCIAS HG	No se detecta	#	No se detecta	No se detecta
2014-01-21	410530	Hombre	44 años	H.GENERAL INGRESADOS	H. G. PLTA 12ª (INFECCIOSOS)	INFECCIOSOS	No se detecta	#	No se detecta	No se detecta
2014-01-21	414947	Hombre	55 años	H.GENERAL INGRESADOS	H.PL.MF. UCI CORONARIA	UCI H.G. CORONARIAS	No se detecta	#	No se detecta	No se detecta
2014-01-21	172656	Mujer	74 años	H. MATERNAL INGRESADOS	H.PL.M.08(ONCOLOGIA ADULTOS)	ONCOLOGIA	Positivo	#	Positivo	No se detecta
2014-01-21	1164984	Mujer	32 años	H. MATERNAL INGRESADOS	H.M. ONCOLOGIA (PTA 8ª)	ONCOLOGIA	Positivo	#	Positivo	No se detecta
2014-01-21	1216976	Hombre	59 años	H.GENERAL INGRESADOS	H.PL.MF. UCI CARDIO-CORONARIA	UCI HG CARDIO-CORONARIA	No se detecta	#	No se detecta	No se detecta
2014-01-21	647126	Hombre	80 años	H.GENERAL AMBULANTES	H.G.URGENCIAS	URGENCIAS HG	No se detecta	#	No se detecta	No se detecta
2014-01-21	889837	Mujer	78 años	H.GENERAL AMBULANTES	H.G.URGENCIAS	URGENCIAS HG	Positivo	#	No se detecta	No se detecta
2014-01-21	1217070	Hombre	43 años	H.GENERAL INGRESADOS	H.G.PLTA 9ª IMPARES (NEUMOLOGIA)	NEUMOLOGIA	No se detecta	#	No se detecta	No se detecta
2014-01-22	735709	Hombre	62 años	H.GENERAL AMBULANTES	H.G.CONS.NEUMOLOGIA	NEUMOLOGIA CONSULTAS HOSPITAL	No se detecta	#	#	No se detecta
2014-01-22	1132398	Mujer	22 años	H. MATERNAL AMBULANTES	CONS.ONCOLOGÍA (PTA 2ª EDIF MULTI)	ONCOLOGIA CONSULTAS HOSPITAL	No se detecta	#	No se detecta	No se detecta
2014-01-22	99009	Hombre	79 años	H.GENERAL AMBULANTES	H.G.URGENCIAS	URGENCIAS HG	No se detecta	#	No se detecta	No se detecta
2014-01-22	52081	Hombre	67 años	H.GENERAL AMBULANTES	H.G.URGENCIAS	URGENCIAS HG	No se detecta	#	No se detecta	No se detecta
2014-01-22	522433	Hombre	71 años	H.GENERAL INGRESADOS	R.G. PLANTA 5ª B CARDIOLOGÍA IMPARES	CARDIOLOGIA	No se detecta	#	No se detecta	No se detecta
2014-01-22	1084085	Hombre	29 años	H.GENERAL AMBULANTES	H.G.URGENCIAS	URGENCIAS HG	Positivo	#	Positivo	No se detecta
2014-01-22	667644	Mujer	83 años	H.GENERAL AMBULANTES	H.G.URGENCIAS	URGENCIAS HG	Positivo	#	Positivo	No se detecta
2014-01-22	1162191	Mujer	86 años	H.GENERAL AMBULANTES	H.G.URGENCIAS	URGENCIAS HG	Positivo	#	No se detecta	No se detecta
2014-01-22	842480	Mujer	55 años	H.GENERAL AMBULANTES	H.G.URGENCIAS	URGENCIAS HG	No se detecta	#	No se detecta	No se detecta
2014-01-22	30604	Hombre	66 años	H.GENERAL AMBULANTES	H.G.URGENCIAS	URGENCIAS HG	No se detecta	#	No se detecta	No se detecta
2014-01-22	176064	Hombre	65 años	H.GENERAL INGRESADOS	H.PL.MF. UCI CORONARIA	UCI H.G. CORONARIAS	Positivo	#	Positivo	No se detecta
2014-01-22	61417	Mujer	71 años	H.GENERAL INGRESADOS	H.PL.MF. UCI CORONARIA	UCI H.G. CORONARIAS	Positivo	#	Positivo	No se detecta
2014-01-22	259742	Hombre	90 años	H.GENERAL INGRESADOS	H.PL.G. 11IMPARES (M. INTERNA)	MEDICINA INTERNA	No se detecta	#	No se detecta	No se detecta
2014-01-22	748982	Hombre	71 años	H.GENERAL AMBULANTES	H.G.URGENCIAS	URGENCIAS HG	No se detecta	#	No se detecta	No se detecta
2014-01-22	1208906	Mujer	31 años	H. MATERNAL INGRESADOS	H.M.PLTA 5ª(TOCOLOGIA GENERAL)	TOCOLOGIA	Positivo	#	Positivo	No se detecta
2014-01-22	434276	Hombre	66 años	H.GENERAL INGRESADOS	H.PL.G.05 B PARES (CARDIOLOGIA1)	CARDIOLOGIA	No se detecta	#	No se detecta	No se detecta
2014-01-22	122900	Hombre	63 años	H. MATERNAL INGRESADOS	H.PL.M 05 (GINECOLOGIA)	ONCOLOGIA	No se detecta	#	No se detecta	No se detecta
2014-01-22	756429	Hombre	96 años	H.GENERAL AMBULANTES	H.G.URGENCIAS	URGENCIAS HG	No se detecta	#	No se detecta	No se detecta
2014-01-22	368882	Mujer	69 años	H.GENERAL AMBULANTES	H.G.URGENCIAS	URGENCIAS HG	Positivo	#	Positivo	No se detecta
2014-01-22	1111701	Hombre	41 años	H.GENERAL AMBULANTES	H.G.URGENCIAS	URGENCIAS HG	Positivo	#	Positivo	No se detecta
2014-01-22	688157	Mujer	31 años	H. MATERNAL AMBULANTES	H.M.URGENCIAS MATERNAL (1)	URGENCIAS MATERNIDAD	Positivo	#	Positivo	No se detecta
2014-01-23	1215430	Mujer	24 años	H. MATERNAL AMBULANTES	H.M.URGENCIAS MATERNAL (1)	URGENCIAS MATERNIDAD	Positivo	A(H3)	No se detecta	No se detecta
2014-01-23	957673	Hombre	29 años	H.GENERAL AMBULANTES	H.G.URGENCIAS	URGENCIAS HG	No se detecta	#	No se detecta	No se detecta
2014-01-23	1217413	Hombre	30 años	H.GENERAL INGRESADOS	H.G.PLA 10ª. (UNIDAD DE PRESOS)	NEUMOLOGIA	Positivo	#	Positivo	No se detecta
2014-01-23	247839	Mujer	64 años	H.GENERAL AMBULANTES	H.G.URGENCIAS	URGENCIAS HG	Positivo	#	Positivo	No se detecta
2014-01-23	528429	Mujer	78 años	H.GENERAL AMBULANTES	H.G.URGENCIAS	URGENCIAS HG	No se detecta	#	No se detecta	No se detecta
2014-01-23	953516	Hombre	37 años	H.GENERAL AMBULANTES	H.G.URGENCIAS	URGENCIAS HG	Positivo	#	No se detecta	No se detecta
2014-01-23	1155553	Hombre	64 años	H.GENERAL AMBULANTES	H.G.URGENCIAS	URGENCIAS HG	Positivo	#	Positivo	No se detecta
2014-01-23	87589	Mujer	69 años	H. MATERNAL INGRESADOS	M.02 (GINECOLOGIA)	GINECOLOGIA	No se detecta	#	No se detecta	No se detecta
2014-01-23	413027	Mujer	49 años	H.GENERAL INGRESADOS	H.PL.G.05 B PARES (CARDIOLOGIA1)	CARDIOLOGIA	No se detecta	#	No se detecta	No se detecta
2014-01-23	568504	Hombre	59 años	H.GENERAL AMBULANTES	H.G.URGENCIAS	URGENCIAS HG	No se detecta	#	No se detecta	No se detecta
2014-01-23	300962	Mujer	89 años	H.GENERAL INGRESADOS	H.PL.G. 06B(NEFROLOGIA-HEMATOL	NEFROLOGIA	No se detecta	#	No se detecta	No se detecta
2014-01-23	1217588	Hombre	44 años	H.GENERAL AMBULANTES	H.G.URGENCIAS	URGENCIAS HG	No se detecta	#	No se detecta	No se detecta
2014-01-23	1146800	Hombre	39 años	H.GENERAL AMBULANTES	H.G.URGENCIAS	URGENCIAS HG	No se detecta	#	No se detecta	No se detecta
2014-01-23	397316	Mujer	50 años	H.GENERAL INGRESADOS	H.PL.G 06A PARES(HEMATOLOGIA)	HEMATOLOGIA CLINICA	No se detecta	#	No se detecta	No se detecta
2014-01-23	517779	Mujer	48 años	H.GENERAL AMBULANTES	H.PL.MF. UCI CORONARIA	UCI H.G. CORONARIAS	Positivo	#	Positivo	No se detecta
2014-01-23	869663	Mujer	38 años	H.GENERAL AMBULANTES	H.G.URGENCIAS	URGENCIAS HG	No se detecta	#	No se detecta	No se detecta
2014-01-23	440382	Hombre	81 años	H.GENERAL INGRESADOS	H.PL.MF. UCI POLIVALENTE	UCI HG POLIVALENTES	No se detecta	#	No se detecta	No se detecta
2014-01-23	611835	Hombre	70 años	H.GENERAL AMBULANTES	H.G.URGENCIAS	URGENCIAS HG	Positivo	#	Positivo	No se detecta
2014-01-23	435778	Hombre	78 años	H.GENERAL AMBULANTES	H.G.URGENCIAS	URGENCIAS HG	No se detecta	#	No se detecta	No se detecta
2014-01-23	367948	Mujer	75 años	H.GENERAL AMBULANTES	H.G.URGENCIAS	URGENCIAS HG	No se detecta	#	No se detecta	No se detecta
2014-01-24	488120	Mujer	23 años	H.GENERAL INGRESADOS	H.G. PLANTA 6ª HEMATOLOGIA	HEMATOLOGIA CLINICA	No se detecta	#	No se detecta	No se detecta
2014-01-24	369531	Hombre	61 años	H.GENERAL AMBULANTES	H.G.URGENCIAS	URGENCIAS HG	No se detecta	#	No se detecta	No se detecta
2014-01-24	71977	Hombre	79 años	H.GENERAL AMBULANTES	CONS.NEUROLOGIA (PTA 2ª EDIF MULTI)	NEUROLOGIA CONSULTAS HOSPITAL	No se detecta	#	No se detecta	No se detecta
2014-01-24	744131	Mujer	80 años	H.GENERAL AMBULANTES	H.G.URGENCIAS	URGENCIAS HG	No se detecta	#	No se detecta	No se detecta
2014-01-24	754471	Mujer	90 años	H.GENERAL AMBULANTES	H.G.URGENCIAS	URGENCIAS HG	No se detecta	#	No se detecta	No se detecta
2014-01-24	342041	Hombre	78 años	H.GENERAL AMBULANTES	H.G.URGENCIAS	URGENCIAS HG	Positivo	#	Positivo	No se detecta
2014-01-24	4562	Hombre	74 años	H.GENERAL AMBULANTES	H.G.URGENCIAS	URGENCIAS HG	No se detecta	#	No se detecta	No se detecta
2014-01-24	267067	Hombre	57 años	H.GENERAL AMBULANTES	H.G.URGENCIAS	URGENCIAS HG	Positivo	#	Positivo	No se detecta
2014-01-24	1216754	Hombre	54 años	H.GENERAL AMBULANTES	H.G.URGENCIAS	URGENCIAS HG	No se detecta	#	No se detecta	No se detecta
2014-01-24	1216644	Hombre	26 años	H.GENERAL INGRESADOS	H.PL.MF. UCI HRTQ	UCI HRTQ	No se detecta	#	No se detecta	No se detecta
2014-01-24	776361	Mujer	36 años	H.GENERAL AMBULANTES	H.G.URGENCIAS	URGENCIAS HG	Positivo	#	Positivo	No se detecta
2014-01-24	66413	Mujer	53 años	H.GENERAL AMBULANTES	H.G.URGENCIAS	URGENCIAS HG	No se detecta	#	No se detecta	No se detecta
2014-01-24	102649	Hombre	68 años	H.GENERAL INGRESADOS	H.PL.MF. UCI CARDIO-CORONARIA	UCI HG CARDIO-CORONARIA	Positivo	#	Positivo	No se detecta
2014-01-24	440382	Hombre	81 años	H.GENERAL INGRESADOS	H.PL.MF. UCI POLIVALENTE	UCI HG POLIVALENTES	No se detecta	#	No se detecta	No se detecta
2014-01-24	504333	Hombre	50 años	H. MATERNAL INGRESADOS	H.PL.M 05 (GINECOLOGIA)	ONCOLOGIA	No se detecta	#	No se detecta	No se detecta
2014-01-24	1021758	Mujer	46 años	H.GENERAL AMBULANTES	H.G.URGENCIAS	URGENCIAS HG	Positivo	#	Positivo	No se detecta
2014-01-24	192367	Mujer	63 años	H.GENERAL INGRESADOS	H.G. CARDIOLOGÍA 5ª A IMPARES	CARDIOLOGIA	Positivo	#	No se detecta	No se detecta
2014-01-24	172476	Hombre	67 años	H.GENERAL INGRESADOS	R.G. PLANTA 5ª B CARDIOLOGÍA IMPARES	CARDIOLOGIA	Positivo	#	Positivo	No se detecta
2014-01-24	890674	Hombre	40 años	H.GENERAL AMBULANTES	H.G.URGENCIAS	URGENCIAS HG	Positivo	#	Positivo	No se detecta
2014-01-24	1197555	Mujer	26 años	H.GENERAL AMBULANTES	H.G.URGENCIAS	URGENCIAS HG	Positivo	#	Positivo	No se detecta
2014-01-24	40368	Mujer	76 años	H.GENERAL INGRESADOS	H.PL.G 06A PARES(HEMATOLOGIA)	HEMATOLOGIA CLINICA	No se detecta	#	No se detecta	No se detecta
2014-01-24	1031276	Mujer	29 años	H. MATERNAL AMBULANTES	H.PL. M.06 (TOCOL. ALTO RIES	TOCOLOGIA	Positivo	#	Positivo	No se detecta
2014-01-24	748542	Mujer	53 años	H.GENERAL INGRESADOS	H.PL.MF. UCI POLIVALENTE	UCI HG POLIVALENTES	No se detecta	#	No se detecta	No se detecta
2014-01-24	24957	Mujer	77 años	H.GENERAL INGRESADOS	CIRUGIA OFTALMOLÓGICA (PTA-2ª)	MEDICINA INTERNA	No se detecta	#	No se detecta	No se detecta
2014-01-24	740404	Hombre	60 años	H. MATERNAL INGRESADOS	H.PL.M.08(ONCOLOGIA ADULTOS)	ONCOLOGIA	No se detecta	#	No se detecta	No se detecta
2014-01-24	982038	Hombre	82 años	H.GENERAL AMBULANTES	H.G.URGENCIAS	URGENCIAS HG	No se detecta	#	No se detecta	No se detecta
2014-01-25	684089	Hombre	91 años	C.R.T.Q. INGRESADOS	H.PL.T.02 APOYO URGENCIAS	NEUMOLOGIA	Positivo	#	No se detecta	No se detecta
2014-01-25	1091605	Mujer	29 años	C.R.T.Q. INGRESADOS	H.PL.T.02 APOYO URGENCIAS	NEUMOLOGIA	Positivo	#	Positivo	No se detecta
2014-01-25	1201426	Mujer	53 años	H.GENERAL AMBULANTES	H.G.URGENCIAS	URGENCIAS HG	Positivo	#	No se detecta	No se detecta
2014-01-25	578125	Hombre	86 años	H.GENERAL INGRESADOS	H.G.PLTA 9ª IMPARES (NEUMOLOGIA)	NEUMOLOGIA	No se detecta	#	No se detecta	No se detecta
2014-01-25	320446	Mujer	67 años	C.R.T.Q. INGRESADOS	H.PL.T.02 APOYO URGENCIAS	NEFROLOGIA	Positivo	#	No se detecta	No se detecta
2014-01-25	269793	Hombre	80 años	H.GENERAL INGRESADOS	CIRUGIA OFTALMOLÓGICA (PTA-2ª)	MEDICINA INTERNA	No se detecta	#	No se detecta	No se detecta
2014-01-25	1215897	Mujer	68 años	H.GENERAL INGRESADOS	H.PL.MF. UCI HRTQ	UCI HRTQ	Positivo	A(H3)	No se detecta	No se detecta
2014-01-25	1214251	Mujer	58 años	H.GENERAL INGRESADOS	H.G. CARDIOLOGÍA 5ª A IMPARES	CARDIOLOGIA	No se detecta	#	No se detecta	No se detecta
2014-01-25	260854	Hombre	60 años	H. MATERNAL INGRESADOS	H.PL.M.08(ONCOLOGIA ADULTOS)	ONCOLOGIA	No se detecta	#	No se detecta	No se detecta
2014-01-25	556254	Mujer	28 años	H.GENERAL AMBULANTES	H.G.URGENCIAS	URGENCIAS HG	No se detecta	#	No se detecta	No se detecta
2014-01-25	1035158	Mujer	33 años	H. MATERNAL AMBULANTES	H.M.URGENCIAS MATERNAL (1)	URGENCIAS MATERNIDAD	No se detecta	#	No se detecta	No se detecta
2014-01-25	228710	Hombre	75 años	C.R.T.Q. INGRESADOS	H.PL.T.02 APOYO URGENCIAS	MEDICINA INTERNA	Positivo	#	Positivo	No se detecta
2014-01-25	404724	Mujer	41 años	H. MATERNAL INGRESADOS	H.M.CONSULTAS (0)	GINECOLOGIA	No se detecta	#	No se detecta	No se detecta
2014-01-25	748131	Hombre	80 años	H.GENERAL INGRESADOS	H.PL.G 06A PARES(HEMATOLOGIA)	HEMATOLOGIA CLINICA	No se detecta	#	No se detecta	No se detecta
2014-01-25	517241	Hombre	67 años	H.GENERAL INGRESADOS	H.PL.MF. UCI POLIVALENTE	UCI HG POLIVALENTES	Positivo	A(H1N1)pdm09	No se detecta	No se detecta
2014-01-25	764479	Mujer	36 años	H.GENERAL INGRESADOS	H.PL.G. 06B(NEFROLOGIA-HEMATOL	HEMATOLOGIA CLINICA	No se detecta	#	No se detecta	No se detecta
2014-01-25	686887	Mujer	67 años	H.GENERAL AMBULANTES	H.G.URGENCIAS	URGENCIAS HG	Positivo	#	Positivo	No se detecta
2014-01-25	1048770	Mujer	32 años	H. MATERNAL INGRESADOS	H.M.PLTA 5ª(TOCOLOGIA GENERAL)	URGENCIAS MATERNIDAD	Positivo	#	Positivo	No se detecta
2014-01-25	126614	Hombre	95 años	H.GENERAL AMBULANTES	H.G.URGENCIAS	URGENCIAS HG	No se detecta	#	No se detecta	No se detecta
2014-01-25	583790	Mujer	31 años	H. MATERNAL AMBULANTES	H.M.PLTA 5ª(TOCOLOGIA GENERAL)	URGENCIAS MATERNIDAD	Positivo	A(H3)	No se detecta	No se detecta
2014-01-25	823444	Mujer	84 años	H.GENERAL AMBULANTES	H.G.URGENCIAS	URGENCIAS HG	No se detecta	#	No se detecta	No se detecta
2014-01-26	1207411	Hombre	42 años	H.GENERAL INGRESADOS	H.G.PLTA 2ª (MEDICINA INTERNA)	MEDICINA INTERNA	No se detecta	#	No se detecta	No se detecta
2014-01-26	1205236	Hombre	61 años	C.R.T.Q. INGRESADOS	H.PL.T.03 APOYO URGENCIAS	MEDICINA INTERNA	No se detecta	#	No se detecta	No se detecta
2014-01-26	176064	Hombre	65 años	H.GENERAL INGRESADOS	H.G. U.C.I.'B' CORONARIAS (2ªB)	UCI H.G. CORONARIAS	No se detecta	#	No se detecta	No se detecta
2014-01-26	5859	Mujer	79 años	H.GENERAL AMBULANTES	H.G.URGENCIAS	URGENCIAS HG	No se detecta	#	No se detecta	No se detecta
2014-01-26	257982	Hombre	61 años	H.GENERAL AMBULANTES	H.PL.T.03 APOYO URGENCIAS	MEDICINA INTERNA	No se detecta	#	No se detecta	No se detecta
2014-01-26	766408	Mujer	49 años	H.GENERAL INGRESADOS	H.PL.G.04 B PARES (UROLOGIA)	NEUMOLOGIA	No se detecta	#	No se detecta	No se detecta
2014-01-26	168664	Mujer	99 años	H.GENERAL AMBULANTES	H.PL.T.02 APOYO URGENCIAS	MEDICINA INTERNA	Positivo	#	No se detecta	No se detecta
2014-01-26	183532	Mujer	58 años	H.GENERAL INGRESADOS	H.G. CARDIOLOGÍA 5ª A IMPARES	CARDIOLOGIA	Positivo	#	No se detecta	No se detecta
2014-01-26	446330	Hombre	50 años	H.GENERAL INGRESADOS	H.PL.G. 06 (NEFROLOGIA-HEMATOL	No especificado	Positivo	#	Positivo	No se detecta
2014-01-26	253208	Mujer	56 años	H.GENERAL AMBULANTES	H.G.URGENCIAS	URGENCIAS HG	Positivo	#	Positivo	No se detecta
2014-01-26	313070	Mujer	68 años	H.GENERAL AMBULANTES	H.G.URGENCIAS	URGENCIAS HG	No se detecta	#	No se detecta	No se detecta
2014-01-26	536292	Mujer	86 años	H.GENERAL AMBULANTES	H.G.URGENCIAS	URGENCIAS HG	No se detecta	#	No se detecta	No se detecta
2014-01-26	1217725	Hombre	53 años	H.GENERAL AMBULANTES	H.G.URGENCIAS	URGENCIAS HG	No se detecta	#	No se detecta	No se detecta
2014-01-27	465681	Mujer	28 años	H. MATERNAL AMBULANTES	H.M.CONSULTAS (0)	GINECOLOGIA CONSULTAS HOSPITAL	No se detecta	#	No se detecta	No se detecta
2014-01-27	54402	Mujer	57 años	H.GENERAL AMBULANTES	H.G.URGENCIAS	URGENCIAS HG	Positivo	#	Positivo	No se detecta
2014-01-27	52133	Hombre	78 años	H.GENERAL AMBULANTES	H.G.URGENCIAS	URGENCIAS HG	No se detecta	#	No se detecta	No se detecta
2014-01-27	7263759	Mujer	27 años	H.GENERAL AMBULANTES	H.G.URGENCIAS	URGENCIAS HG	No se detecta	#	No se detecta	No se detecta
2014-01-27	803759	Mujer	46 años	H.GENERAL AMBULANTES	H.G.URGENCIAS	URGENCIAS HG	Positivo	#	No se detecta	No se detecta
2014-01-27	735070	Mujer	50 años	H.GENERAL AMBULANTES	H.G.URGENCIAS	URGENCIAS HG	No se detecta	#	No se detecta	No se detecta
2014-01-27	335705	Hombre	83 años	H.GENERAL INGRESADOS	H.PL.G. 11IMPARES (M. INTERNA)	MEDICINA INTERNA	No se detecta	#	No se detecta	No se detecta
2014-01-27	445872	Mujer	98 años	H.GENERAL INGRESADOS	H.PL.G. 11PARES (M. INTERNA)	MEDICINA INTERNA	No se detecta	#	No se detecta	No se detecta
2014-01-27	1163204	Mujer	31 años	H. MATERNAL INGRESADOS	H.PL. M.06 (TOCOL. ALTO RIES	TOCOLOGIA	No se detecta	#	No se detecta	No se detecta
2014-01-27	501774	Hombre	75 años	H.GENERAL AMBULANTES	H.G.URGENCIAS	URGENCIAS HG	No se detecta	#	No se detecta	No se detecta
2014-01-27	192797	Mujer	55 años	H.GENERAL AMBULANTES	H.G.URGENCIAS	URGENCIAS HG	Positivo	#	Positivo	No se detecta
2014-01-27	698727	Mujer	64 años	H.GENERAL AMBULANTES	H.G.URGENCIAS	URGENCIAS HG	No se detecta	#	No se detecta	No se detecta
2014-01-27	516415	Mujer	85 años	H.GENERAL AMBULANTES	H. G. M. INTERNA	URGENCIAS HG	Positivo	#	No se detecta	No se detecta
2014-01-27	790869	Mujer	22 años	H. MATERNAL INGRESADOS	H.M.PLTA 7ª(TOCOLOGIA QUIRURGIC	TOCOLOGIA	Positivo	A(H3)	No se detecta	No se detecta
2014-01-27	299238	Hombre	69 años	H.GENERAL AMBULANTES	H.G.URGENCIAS	URGENCIAS HG	Positivo	#	Positivo	No se detecta
2014-01-27	658254	Mujer	86 años	H.GENERAL AMBULANTES	H.G.URGENCIAS	URGENCIAS HG	Positivo	#	Positivo	No se detecta
2014-01-27	322076	Hombre	74 años	H.GENERAL INGRESADOS	R.G. PLANTA 5ª B CARDIOLOGÍA IMPARES	CARDIOLOGIA	No se detecta	#	No se detecta	No se detecta
2014-01-27	551903	Hombre	87 años	H.GENERAL AMBULANTES	H.G.URGENCIAS	URGENCIAS HG	No se detecta	#	No se detecta	No se detecta
2014-01-27	246952	Mujer	86 años	H.GENERAL AMBULANTES	H.G.URGENCIAS	URGENCIAS HG	No se detecta	#	No se detecta	No se detecta
2014-01-28	707783	Mujer	62 años	H.GENERAL AMBULANTES	H.G.URGENCIAS	URGENCIAS HG	Positivo	#	No se detecta	No se detecta
2014-01-28	422288	Hombre	35 años	H.GENERAL AMBULANTES	H.G.URGENCIAS	URGENCIAS HG	Positivo	#	No se detecta	No se detecta
2014-01-28	848296	Hombre	43 años	H.GENERAL AMBULANTES	H.G.URGENCIAS	URGENCIAS HG	No se detecta	#	No se detecta	No se detecta
2014-01-28	3025055	Hombre	39 años	H.GENERAL AMBULANTES	H.G.URGENCIAS	URGENCIAS HG	Positivo	#	No se detecta	No se detecta
2014-01-28	608466	Mujer	76 años	H.GENERAL AMBULANTES	H.G.URGENCIAS	URGENCIAS HG	No se detecta	#	No se detecta	No se detecta
2014-01-28	424505	Hombre	57 años	H.GENERAL AMBULANTES	H.G.URGENCIAS	URGENCIAS HG	Positivo	#	Positivo	No se detecta
2014-01-28	261990	Hombre	78 años	H.GENERAL INGRESADOS	H.G. CARDIOLOGÍA 5ª A IMPARES	CARDIOLOGIA	No se detecta	#	No se detecta	No se detecta
2014-01-28	1177791	Mujer	46 años	H.GENERAL AMBULANTES	CONS. CARDIOLOGIA (PTA 2ª EDIF MULTI)	CARDIOLOGIA CONSULTAS HOSPITAL	Positivo	#	No se detecta	No se detecta
2014-01-28	756045	Mujer	46 años	H.GENERAL AMBULANTES	H.G.URGENCIAS	URGENCIAS HG	No se detecta	#	No se detecta	No se detecta
2014-01-28	157656	Hombre	80 años	H.GENERAL AMBULANTES	H.G.URGENCIAS	URGENCIAS HG	No se detecta	#	No se detecta	No se detecta
2014-01-28	1217867	Mujer	62 años	H.GENERAL AMBULANTES	H.G.URGENCIAS	URGENCIAS HG	Positivo	#	No se detecta	No se detecta
2014-01-28	408678	Mujer	94 años	H.GENERAL AMBULANTES	H.G.URGENCIAS	URGENCIAS HG	No se detecta	#	No se detecta	No se detecta
2014-01-28	603664	Mujer	28 años	C.R.T.Q. INGRESADOS	H.PL.T.01(H.SEMANA-NRX)	MEDICINA INTERNA	No se detecta	#	No se detecta	No se detecta
2014-01-28	815837	Mujer	63 años	H.GENERAL AMBULANTES	H.G.URGENCIAS	URGENCIAS HG	No se detecta	#	No se detecta	No se detecta
2014-01-28	464589	Mujer	43 años	H.GENERAL AMBULANTES	H.G.URGENCIAS	URGENCIAS HG	Positivo	#	No se detecta	No se detecta
2014-01-28	182868	Hombre	45 años	H.GENERAL INGRESADOS	H.PL.MF. UCI POLIVALENTE	UCI HG POLIVALENTES	No se detecta	#	No se detecta	No se detecta
2014-01-28	61417	Mujer	71 años	H.GENERAL INGRESADOS	H.PL.MF. UCI CORONARIA	UCI H.G. CORONARIAS	No se detecta	#	No se detecta	No se detecta
2014-01-28	193498	Hombre	81 años	H.GENERAL INGRESADOS	H.PL.G. 11PARES (M. INTERNA)	MEDICINA INTERNA	Positivo	#	No se detecta	No se detecta
2014-01-28	1014070	Hombre	78 años	H.GENERAL INGRESADOS	H.PL.G. 11PARES (M. INTERNA)	MEDICINA INTERNA	No se detecta	#	No se detecta	No se detecta
2014-01-28	102649	Hombre	68 años	H.GENERAL INGRESADOS	H.PL.MF. UCI CARDIO-CORONARIA	UCI HG CARDIO-CORONARIA	Positivo	#	Positivo	No se detecta
2014-01-28	602416	Mujer	29 años	H.GENERAL AMBULANTES	H.G.URGENCIAS	URGENCIAS HG	No se detecta	#	No se detecta	No se detecta
2014-01-28	478171	Mujer	49 años	H.GENERAL AMBULANTES	H.G.URGENCIAS	URGENCIAS HG	Positivo	#	No se detecta	No se detecta
2014-01-28	845537	Hombre	56 años	H.GENERAL AMBULANTES	H.G.URGENCIAS	URGENCIAS HG	Positivo	#	Positivo	No se detecta
2014-01-28	832815	Mujer	24 años	H.GENERAL INGRESADOS	H.PL.G 06A PARES(HEMATOLOGIA)	HEMATOLOGIA CLINICA	No se detecta	#	No se detecta	No se detecta
2014-01-28	176064	Hombre	65 años	H.GENERAL INGRESADOS	H.PL.MF. UCI CORONARIA	UCI H.G. CORONARIAS	Positivo	#	Positivo	No se detecta
2014-01-28	755921	Hombre	83 años	H.GENERAL AMBULANTES	H.G.URGENCIAS	URGENCIAS HG	No se detecta	#	No se detecta	No se detecta
2014-01-28	1055130	Hombre	79 años	H.GENERAL INGRESADOS	H.PL.G 04 B UROLOGIA	NEFROLOGIA	No se detecta	#	No se detecta	No se detecta
2014-01-28	433305	Hombre	71 años	H.GENERAL INGRESADOS	R.G. PLANTA 5ª B CARDIOLOGÍA IMPARES	CARDIOLOGIA	No se detecta	#	No se detecta	No se detecta
2014-01-28	511604	Hombre	86 años	C.R.T.Q. INGRESADOS	H.PL.T.03(PLASTICA-U.TRAUMA)	MEDICINA INTERNA	No se detecta	#	No se detecta	No se detecta
2014-01-28	501330	Hombre	17 años	H.GENERAL AMBULANTES	H. G. M. INTERNA	URGENCIAS HG	Positivo	#	No se detecta	No se detecta
2014-01-29	167019	Hombre	68 años	H.GENERAL AMBULANTES	H.G.URGENCIAS	URGENCIAS HG	Positivo	#	Positivo	No se detecta
2014-01-29	441438	Mujer	55 años	H.GENERAL AMBULANTES	H.G.URGENCIAS	URGENCIAS HG	No se detecta	#	No se detecta	No se detecta
2014-01-29	66383	Mujer	76 años	H.GENERAL AMBULANTES	H.G.URGENCIAS	URGENCIAS HG	No se detecta	#	No se detecta	No se detecta
2014-01-29	687320	Hombre	82 años	H.GENERAL AMBULANTES	H.G.URGENCIAS	URGENCIAS HG	Positivo	#	No se detecta	No se detecta
2014-01-29	517241	Hombre	67 años	H.GENERAL INGRESADOS	H.PL.MF. UCI POLIVALENTE	UCI HG POLIVALENTES	No se detecta	#	No se detecta	No se detecta
2014-01-29	412771	Hombre	44 años	H.GENERAL INGRESADOS	H.PL.MF. UCI POLIVALENTE	UCI HG POLIVALENTES	No se detecta	#	No se detecta	No se detecta
2014-01-29	109617	Hombre	56 años	H.GENERAL INGRESADOS	H.PL.MF. UCI POLIVALENTE	UCI HG POLIVALENTES	No se detecta	#	No se detecta	No se detecta
2014-01-29	243450	Hombre	63 años	H.GENERAL INGRESADOS	H.G. CARDIOLOGÍA 5ª A IMPARES	CARDIOLOGIA	Positivo	#	Positivo	No se detecta
2014-01-29	647620	Mujer	21 años	H.GENERAL AMBULANTES	H.G.URGENCIAS	URGENCIAS HG	No se detecta	#	No se detecta	No se detecta
2014-01-29	587097	Hombre	59 años	H.GENERAL AMBULANTES	H.G.URGENCIAS	URGENCIAS HG	Positivo	#	Positivo	No se detecta
2014-01-29	329164	Hombre	80 años	H.GENERAL AMBULANTES	H.G.URGENCIAS	URGENCIAS HG	Positivo	#	Positivo	No se detecta
2014-01-29	533685	Mujer	83 años	H.GENERAL AMBULANTES	H.G.URGENCIAS	URGENCIAS HG	No se detecta	#	No se detecta	No se detecta
2014-01-29	78883	Hombre	80 años	H.GENERAL AMBULANTES	H.G.URGENCIAS	URGENCIAS HG	Positivo	#	Positivo	No se detecta
2014-01-29	7271554	Hombre	61 años	H.GENERAL AMBULANTES	H.G.URGENCIAS	URGENCIAS HG	No se detecta	#	No se detecta	No se detecta
2014-01-29	1001775	Mujer	37 años	H. MATERNAL AMBULANTES	H.M.CONSULTAS (0)	TOCOLOGIA URGENCIAS	Positivo	#	Positivo	No se detecta
2014-01-30	1007813	Mujer	31 años	H. MATERNAL AMBULANTES	H.M.URGENCIAS MATERNAL (1)	TOCOLOGIA URGENCIAS	Positivo		No se detecta	No se detecta
2014-01-30	810109	Mujer	72 años	H.GENERAL AMBULANTES	H.G.URGENCIAS	URGENCIAS HG	Positivo	#	Positivo	No se detecta
2014-01-30	13121	Mujer	77 años	H.GENERAL AMBULANTES	H.G.URGENCIAS	URGENCIAS HG	No se detecta	#	No se detecta	No se detecta
2014-01-30	789728	Mujer	61 años	H.GENERAL AMBULANTES	H.G.URGENCIAS	URGENCIAS HG	No se detecta	#	No se detecta	No se detecta
2014-01-30	193733	Hombre	77 años	H.GENERAL AMBULANTES	H.G.URGENCIAS	URGENCIAS HG	No se detecta	#	No se detecta	No se detecta
2014-01-30	655803	Hombre	87 años	H.GENERAL AMBULANTES	H.G.URGENCIAS	URGENCIAS HG	Positivo	#	No se detecta	No se detecta
2014-01-30	873514	Mujer	59 años	H.GENERAL AMBULANTES	H.G.URGENCIAS	URGENCIAS HG	Positivo	#	Positivo	No se detecta
2014-01-30	655954	Hombre	31 años	H.GENERAL INGRESADOS	H.G.PLTA 9ª IMPARES (NEUMOLOGIA)	NEUMOLOGIA	No se detecta	#	No se detecta	No se detecta
2014-01-30	517779	Mujer	48 años	H.GENERAL INGRESADOS	H.PL.MF. UCI CORONARIA	UCI H.G. CORONARIAS	Positivo	#	Positivo	No se detecta
2014-01-30	509601	Mujer	22 años	H.GENERAL AMBULANTES	H.G.URGENCIAS	URGENCIAS HG	No se detecta	#	No se detecta	No se detecta
2014-01-30	13121	Mujer	77 años	H.GENERAL AMBULANTES	H.G.URGENCIAS	URGENCIAS HG	No se detecta	#	No se detecta	No se detecta
2014-01-30	800564	Hombre	71 años	H.GENERAL AMBULANTES	H.G.URGENCIAS	URGENCIAS HG	No se detecta	#	No se detecta	No se detecta
2014-01-30	601498	Mujer	29 años	H.GENERAL AMBULANTES	H.G.URGENCIAS	URGENCIAS HG	No se detecta	#	No se detecta	No se detecta
2014-01-30	135590	Hombre	88 años	H.GENERAL INGRESADOS	H. G. PLTA 10ª PARES (M. INTERNA)	MEDICINA INTERNA	No se detecta	#	No se detecta	No se detecta
2014-01-30	488120	Mujer	23 años	H.GENERAL INGRESADOS	H.PL.G 06A PARES(HEMATOLOGIA)	HEMATOLOGIA CLINICA	No se detecta	#	No se detecta	No se detecta
2014-01-30	647957	Mujer	74 años	H.GENERAL INGRESADOS	CIRUGIA OFTALMOLÓGICA (PTA-2ª)	MEDICINA INTERNA	No se detecta	#	No se detecta	No se detecta
2014-01-30	32693	Mujer	91 años	H.GENERAL AMBULANTES	H.G.URGENCIAS	URGENCIAS HG	Positivo	#	No se detecta	No se detecta
2014-01-30	285576	Mujer	51 años	H.GENERAL AMBULANTES	H.G.URGENCIAS	URGENCIAS HG	Positivo	#	Positivo	No se detecta
2014-01-30	509295	Hombre	81 años	H.GENERAL AMBULANTES	H.G.URGENCIAS	URGENCIAS HG	Positivo	#	Positivo	No se detecta
2014-01-31	1194681	Hombre	60 años	H.GENERAL INGRESADOS	H.PL.MF. UCI HRTQ	UCI HRTQ	No se detecta	#	No se detecta	No se detecta
2014-01-31	1064600	Mujer	27 años	H. MATERNAL AMBULANTES	H.M.URGENCIAS MATERNAL (1)	URGENCIAS MATERNIDAD	Positivo	#	Positivo	No se detecta
2014-01-31	181139	Mujer	89 años	H.GENERAL AMBULANTES	H.G.URGENCIAS	URGENCIAS HG	No se detecta	#	No se detecta	No se detecta
2014-01-31	2869	Mujer	80 años	H.GENERAL AMBULANTES	H.G.URGENCIAS	URGENCIAS HG	No se detecta	#	No se detecta	No se detecta
2014-01-31	766282	Mujer	32 años	H. MATERNAL INGRESADOS	H.PL. M.06 (TOCOL. ALTO RIES	TOCOLOGIA	No se detecta	#	No se detecta	No se detecta
2014-01-31	448195	Mujer	32 años	H.GENERAL AMBULANTES	H.G.URGENCIAS	URGENCIAS HG	Positivo	#	No se detecta	No se detecta
2014-01-31	170233	Hombre	81 años	H.GENERAL INGRESADOS	H.PL.T.03 APOYO URGENCIAS	MEDICINA INTERNA	No se detecta	#	No se detecta	No se detecta
2014-01-31	766282	Mujer	32 años	H. MATERNAL INGRESADOS	H.PL. M.06 (TOCOL. ALTO RIES	TOCOLOGIA	No se detecta	#	No se detecta	No se detecta
2014-01-31	687948	Hombre	79 años	H.GENERAL AMBULANTES	H.G.URGENCIAS	URGENCIAS HG	No se detecta	#	No se detecta	No se detecta
2014-01-31	885818	Mujer	40 años	H. MATERNAL INGRESADOS	H.PL. M.06 (TOCOL. ALTO RIES	TOCOLOGIA	Positivo	#	Positivo	No se detecta
2014-01-31	160033	Hombre	63 años	H.GENERAL AMBULANTES	H.G.URGENCIAS	URGENCIAS HG	No se detecta	#	No se detecta	No se detecta
2014-01-31	1146095	Hombre	73 años	H.GENERAL AMBULANTES	CG-HEMATOLOGÍA	URGENCIAS HG	No se detecta	#	No se detecta	No se detecta
2014-01-31	978961	Mujer	88 años	H.GENERAL AMBULANTES	H.G.URGENCIAS	URGENCIAS HG	No se detecta	#	No se detecta	No se detecta
2014-01-31	1210377	Hombre	62 años	H.GENERAL INGRESADOS	H.PL.G. 06B(NEFROLOGIA-HEMATOL	NEFROLOGIA	No se detecta	#	No se detecta	No se detecta
2014-01-31	210158	Hombre	93 años	H.GENERAL AMBULANTES	H.G.URGENCIAS	URGENCIAS HG	Positivo	#	No se detecta	No se detecta
2014-01-31	1217082	Mujer	58 años	H.GENERAL INGRESADOS	H.PL.G 06A PARES(HEMATOLOGIA)	HEMATOLOGIA CLINICA	No se detecta	#	No se detecta	No se detecta
2014-01-31	991442	Hombre	65 años	H.GENERAL AMBULANTES	H.G.URGENCIAS	URGENCIAS HG	Positivo	#	Positivo	No se detecta
2014-01-31	1215897	Mujer	68 años	H.GENERAL INGRESADOS	H.PL.MF. UCI HRTQ	UCI HRTQ	Positivo	#	No se detecta	No se detecta
2014-01-31	501560	Mujer	49 años	H.GENERAL AMBULANTES	H.PL.MF. UCI POLIVALENTE	UCI HG POLIVALENTES	No se detecta	#	No se detecta	No se detecta
2014-02-01	586763	Hombre	79 años	H.GENERAL INGRESADOS	H. G. PLTA 10ª IMPARES (M. INTERNA)	MEDICINA INTERNA	No se detecta	#	No se detecta	No se detecta
2014-02-01	714539	Mujer	90 años	H.GENERAL AMBULANTES	H.G.URGENCIAS	URGENCIAS HG	No se detecta	#	No se detecta	No se detecta
2014-02-01	486650	Hombre	73 años	H.GENERAL AMBULANTES	CG-HEMATOLOGÍA	HEMATOLOGIA CLINICA	No se detecta	#	No se detecta	No se detecta
2014-02-01	638551	Hombre	49 años	C.R.T.Q. INGRESADOS	H.PL.T.02 APOYO URGENCIAS	NEUMOLOGIA	Positivo	#	Positivo	No se detecta
2014-02-01	1217544	Mujer	36 años	H. MATERNAL INGRESADOS	H.PL. M.06 (TOCOL. ALTO RIES	TOCOLOGIA	Positivo	#	Positivo	No se detecta
2014-02-01	166	Mujer	85 años	H.GENERAL INGRESADOS	CIRUGIA OFTALMOLÓGICA (PTA-2ª)	MEDICINA INTERNA	Positivo	#	No se detecta	No se detecta
2014-02-01	5492	Mujer	76 años	H.GENERAL AMBULANTES	H.G.URGENCIAS	URGENCIAS HG	No se detecta	#	No se detecta	No se detecta
2014-02-01	503763	Mujer	64 años	H.GENERAL AMBULANTES	H.G.URGENCIAS	URGENCIAS HG	No se detecta	#	No se detecta	No se detecta
2014-02-01	568843	Hombre	90 años	H.GENERAL INGRESADOS	CIRUGIA OFTALMOLÓGICA (PTA-2ª)	MEDICINA INTERNA	No se detecta	#	No se detecta	No se detecta
2014-02-01	57370	Mujer	88 años	H.GENERAL AMBULANTES	H.G.URGENCIAS	URGENCIAS HG	No se detecta	#	No se detecta	No se detecta
2014-02-01	814373	Hombre	55 años	H.GENERAL AMBULANTES	H.G.URGENCIAS	URGENCIAS HG	No se detecta	#	No se detecta	No se detecta
2014-02-01	815986	Mujer	87 años	H.GENERAL AMBULANTES	H.G.URGENCIAS	URGENCIAS HG	No se detecta	#	No se detecta	No se detecta
2014-02-02	1189677	Mujer	36 años	H.GENERAL AMBULANTES	H.G.URGENCIAS	URGENCIAS HG	No se detecta	#	No se detecta	No se detecta
2014-02-02	991442	Hombre	65 años	H.GENERAL INGRESADOS	H.PL.T.02 APOYO URGENCIAS	MEDICINA INTERNA	Positivo	#	Positivo	No se detecta
2014-02-02	10870	Hombre	56 años	H.GENERAL INGRESADOS	H.PL.MF. UCI HRTQ	UCI HRTQ	Positivo	#	Positivo	No se detecta
2014-02-02	714539	Mujer	90 años	H.GENERAL AMBULANTES	H.G.URGENCIAS	URGENCIAS HG	No se detecta	#	No se detecta	No se detecta
2014-02-02	407835	Hombre	88 años	H.GENERAL AMBULANTES	H.G.URGENCIAS	URGENCIAS HG	No se detecta	#	No se detecta	No se detecta
2014-02-02	356998	Hombre	67 años	H.GENERAL AMBULANTES	H.G.URGENCIAS	URGENCIAS HG	Positivo	#	Positivo	No se detecta
2014-02-02	1210666	Mujer	34 años	H. MATERNAL INGRESADOS	H.PL. M.06 (TOCOL. ALTO RIES	TOCOLOGIA	No se detecta	#	No se detecta	No se detecta
2014-02-02	1217636	Mujer	35 años	H. MATERNAL INGRESADOS	H.PL. M.06 (TOCOL. ALTO RIES	TOCOLOGIA	No se detecta	#	No se detecta	No se detecta
2014-02-02	504333	Hombre	50 años	H. MATERNAL INGRESADOS	H.PL.M 05 (GINECOLOGIA)	ONCOLOGIA	Positivo	A(H3)	No se detecta	No se detecta
2014-02-02	943597	Hombre	40 años	H.GENERAL AMBULANTES	H.G.URGENCIAS	URGENCIAS HG	No se detecta	#	No se detecta	No se detecta
2014-02-02	1186446	Mujer	66 años	H.GENERAL INGRESADOS	H.PL.MF. UCI CORONARIA	UCI H.G. CORONARIAS	No se detecta	#	No se detecta	No se detecta
2014-02-02	847521	Mujer	30 años	H. MATERNAL INGRESADOS	H.M.MATERNAL (4)	URGENCIAS MATERNIDAD	Positivo	#	Positivo	No se detecta
2014-02-02	546695	Hombre	15 años	H.GENERAL AMBULANTES	H.G.URGENCIAS	URGENCIAS HG	No se detecta	#	No se detecta	No se detecta
2014-02-03	1020236	Mujer	39 años	H.GENERAL INGRESADOS	H.G.PLTA 9ª PARES (NEUMOLOGIA)	NEUMOLOGIA	No se detecta	#	No se detecta	No se detecta
2014-02-03	998874	Mujer	34 años	H. MATERNAL INGRESADOS	H.PL. M.06 (TOCOL. ALTO RIES	TOCOLOGIA	Positivo	#	Positivo	No se detecta
2014-02-03	717146	Mujer	32 años	H.GENERAL INGRESADOS	H.G.PLTA 2ª (MEDICINA INTERNA)	MEDICINA INTERNA CONSULTAS HOS	No se detecta	#	No se detecta	No se detecta
2014-02-03	519066	Hombre	73 años	H.GENERAL AMBULANTES	H.G.URGENCIAS	URGENCIAS HG	No se detecta	#	No se detecta	No se detecta
2014-02-03	95143	Hombre	80 años	H.GENERAL AMBULANTES	H.G.URGENCIAS	URGENCIAS HG	No se detecta	#	No se detecta	No se detecta
2014-02-03	2021976	Mujer	62 años	H. MATERNAL INGRESADOS	H.M.TOCOGINECOLOGIA (7)	TOCOLOGIA CONSULTAS HOSPITAL	No se detecta	#	No se detecta	No se detecta
2014-02-03	57443	Mujer	87 años	H.GENERAL AMBULANTES	H.G.URGENCIAS	URGENCIAS HG	Positivo	#	No se detecta	No se detecta
2014-02-03	553351	Hombre	77 años	H.GENERAL INGRESADOS	H. G. PLTA 10ª IMPARES (M. INTERNA)	MEDICINA INTERNA	No se detecta	#	No se detecta	No se detecta
2014-02-03	724746	Mujer	64 años	H. MATERNAL INGRESADOS	H.PL. M.06 (TOCOL. ALTO RIES	H.PL. M.06 (TOCOL. ALTO RIES	No se detecta	#	No se detecta	No se detecta
2014-02-03	318132	Mujer	60 años	H. MATERNAL AMBULANTES	H.M.CONSULTAS (0)	GINECOLOGIA CONSULTAS HOSPITAL	No se detecta	#	No se detecta	No se detecta
2014-02-03	331544	Hombre	36 años	H.GENERAL AMBULANTES	CONS. CARDIOLOGIA (PTA 2ª EDIF MULTI)	CARDIOLOGIA	Positivo	#	Positivo	No se detecta
2014-02-03	278430	Hombre	89 años	H.GENERAL AMBULANTES	H.G.URGENCIAS	URGENCIAS HG	Positivo	#	No se detecta	No se detecta
2014-02-03	1115051	Mujer	28 años	H.GENERAL AMBULANTES	H.G.URGENCIAS	URGENCIAS HG	Positivo	#	No se detecta	No se detecta
2014-02-04	111656	Hombre	86 años	H.GENERAL AMBULANTES	H.G.URGENCIAS	URGENCIAS HG	Positivo	#	Positivo	No se detecta
2014-02-04	603472	Hombre	66 años	H.GENERAL AMBULANTES	H.G.URGENCIAS	URGENCIAS HG	Positivo	#	Positivo	No se detecta
2014-02-04	560277	Hombre	57 años	H.GENERAL AMBULANTES	H.G.URGENCIAS	URGENCIAS HG	No se detecta	#	No se detecta	No se detecta
2014-02-04	353882	Mujer	54 años	H.GENERAL AMBULANTES	H.G.URGENCIAS	URGENCIAS HG	No se detecta	#	No se detecta	No se detecta
2014-02-04	35793	Mujer	58 años	H.GENERAL AMBULANTES	H.G.URGENCIAS	URGENCIAS HG	No se detecta	#	No se detecta	No se detecta
2014-02-04	538652	Mujer	47 años	H.GENERAL AMBULANTES	H.G.URGENCIAS	URGENCIAS HG	Positivo	#	No se detecta	No se detecta
2014-02-04	670397	Hombre	20 años	H.GENERAL AMBULANTES	H.G.URGENCIAS	URGENCIAS HG	No se detecta	#	No se detecta	No se detecta
2014-02-04	638591	Hombre	86 años	H.GENERAL AMBULANTES	H.G.URGENCIAS	URGENCIAS HG	No se detecta	#	No se detecta	No se detecta
2014-02-04	358147	Hombre	61 años	H.GENERAL AMBULANTES	H.G.URGENCIAS	URGENCIAS HG	No se detecta	#	No se detecta	No se detecta
2014-02-04	52230	Mujer	52 años	H. MATERNAL INGRESADOS	M.02 (GINECOLOGIA)	GINECOLOGIA	No se detecta	#	No se detecta	No se detecta
2014-02-05	336699	Hombre	63 años	H.GENERAL AMBULANTES	H.G.URGENCIAS	URGENCIAS HG	No se detecta	#	No se detecta	No se detecta
2014-02-05	1073419	Mujer	70 años	H.GENERAL AMBULANTES	H.G.URGENCIAS	URGENCIAS HG	No se detecta	#	No se detecta	No se detecta
2014-02-05	341048	Hombre	65 años	H.GENERAL AMBULANTES	H.G.URGENCIAS	URGENCIAS HG	Positivo	#	Positivo	No se detecta
2014-02-05	167019	Hombre	68 años	H.GENERAL INGRESADOS	H.PL.MF. UCI POLIVALENTE	UCI HG POLIVALENTES	No se detecta	#	No se detecta	No se detecta
2014-02-05	727324	Hombre	87 años	H.GENERAL AMBULANTES	H.G.URGENCIAS	URGENCIAS HG	Positivo	#	No se detecta	No se detecta
2014-02-05	237740	Mujer	82 años	H.GENERAL AMBULANTES	H.G.URGENCIAS	URGENCIAS HG	No se detecta	#	No se detecta	No se detecta
2014-02-05	51992	Mujer	92 años	H.GENERAL AMBULANTES	H.G.URGENCIAS	URGENCIAS HG	No se detecta	#	No se detecta	No se detecta
2014-02-05	537431	Mujer	83 años	H.GENERAL AMBULANTES	H.G.URGENCIAS	URGENCIAS HG	Positivo	#	No se detecta	No se detecta
2014-02-05				H.GENERAL AMBULANTES	H.G.URGENCIAS	URGENCIAS HG	No se detecta	#	No se detecta	No se detecta
2014-02-05	237740	Mujer	82 años	H.GENERAL AMBULANTES	H.G.URGENCIAS	URGENCIAS HG	No se detecta	#	No se detecta	No se detecta
2014-02-05	247292	Hombre	53 años	H.GENERAL AMBULANTES	H.G.URGENCIAS	URGENCIAS HG	No se detecta	#	No se detecta	No se detecta
2014-02-05	215588	Hombre	74 años	H.GENERAL AMBULANTES	H.G.URGENCIAS	URGENCIAS HG	No se detecta	#	No se detecta	No se detecta
2014-02-05	692659	Hombre	78 años	H. MATERNAL INGRESADOS	H.PL.M.08(ONCOLOGIA ADULTOS)	ONCOLOGIA	No se detecta	#	No se detecta	No se detecta
2014-02-05	681044	Mujer	39 años	H. MATERNAL INGRESADOS	H.PL.M.08(ONCOLOGIA ADULTOS)	ONCOLOGIA	No se detecta	#	No se detecta	No se detecta
2014-02-05	256853	Hombre	85 años	H.GENERAL AMBULANTES	H.G.URGENCIAS	URGENCIAS HG	No se detecta	#	No se detecta	No se detecta
2014-02-05	1154140	Mujer	78 años	H.GENERAL AMBULANTES	H.G.URGENCIAS	URGENCIAS HG	No se detecta	#	No se detecta	No se detecta
2014-02-05	114729	Hombre	66 años	H.GENERAL AMBULANTES	H.G.URGENCIAS	URGENCIAS HG	No se detecta	#	No se detecta	No se detecta
2014-02-06	331720	Mujer	91 años	H.GENERAL AMBULANTES	H.G.URGENCIAS	URGENCIAS HG	No se detecta	#	No se detecta	No se detecta
2014-02-06	437545	Mujer	46 años	H.GENERAL AMBULANTES	H.G.URGENCIAS	URGENCIAS HG	No se detecta	#	No se detecta	No se detecta
2014-02-06	838994	Mujer	32 años	H. MATERNAL AMBULANTES	H.M.URGENCIAS MATERNAL (1)	TOCOLOGIA URGENCIAS	Positivo	#	Positivo	No se detecta
2014-02-06	363358	Hombre	68 años	H.GENERAL AMBULANTES	H.G.URGENCIAS	URGENCIAS HG	No se detecta	#	No se detecta	No se detecta
2014-02-06	961503	Mujer	72 años	H.GENERAL AMBULANTES	H.G.URGENCIAS	URGENCIAS HG	No se detecta	#	No se detecta	No se detecta
2014-02-06	785012	Mujer	52 años	H.GENERAL AMBULANTES	H.G.URGENCIAS	URGENCIAS HG	No se detecta	#	No se detecta	No se detecta
2014-02-06	1218357	Mujer	89 años	H.GENERAL INGRESADOS	CIRUGIA OFTALMOLÓGICA (PTA-2ª)	MEDICINA INTERNA	No se detecta	#	No se detecta	No se detecta
2014-02-07	364490	Mujer	88 años	H.GENERAL AMBULANTES	H.G.URGENCIAS	URGENCIAS HG	No se detecta	#	No se detecta	No se detecta
2014-02-07	853854	Mujer	34 años	H.GENERAL AMBULANTES	H.G.URGENCIAS	URGENCIAS HG	Positivo	#	No se detecta	No se detecta
2014-02-07	117792	Mujer	82 años	H.GENERAL AMBULANTES	H.G.URGENCIAS	URGENCIAS HG	No se detecta	#	No se detecta	No se detecta
2014-02-07	667576	Mujer	48 años	H.GENERAL AMBULANTES	H.G.URGENCIAS	URGENCIAS HG	No se detecta	#	No se detecta	No se detecta
2014-02-07	92477	Mujer	71 años	H.GENERAL AMBULANTES	H.G.URGENCIAS	URGENCIAS HG	No se detecta	#	No se detecta	No se detecta
2014-02-07	380029	Hombre	87 años	H.GENERAL AMBULANTES	H.G.URGENCIAS	URGENCIAS HG	No se detecta	#	No se detecta	No se detecta
2014-02-07	7244758	Mujer	92 años	H.GENERAL AMBULANTES	H.G.URGENCIAS	URGENCIAS HG	No se detecta	#	No se detecta	No se detecta
2014-02-07	281989	Hombre	55 años	H.GENERAL AMBULANTES	H.PL.MF. UCI CARDIO-CORONARIA	URGENCIAS HG	Positivo	#	Positivo	No se detecta
2014-02-07	432536	Mujer	82 años	H.GENERAL AMBULANTES	H.G.URGENCIAS	URGENCIAS HG	No se detecta	#	No se detecta	No se detecta
2014-02-07	532217	Mujer	47 años	H.GENERAL AMBULANTES	H.G.URGENCIAS	URGENCIAS HG	No se detecta	#	No se detecta	No se detecta
2014-02-07	74885	Mujer	72 años	H.GENERAL AMBULANTES	H.G.URGENCIAS	URGENCIAS HG	No se detecta	#	No se detecta	No se detecta
2014-02-07	1055008	Mujer	26 años	H.GENERAL AMBULANTES	H.G.URGENCIAS	URGENCIAS HG	No se detecta	#	No se detecta	No se detecta
2014-02-07	1025933	Mujer	68 años	H.GENERAL AMBULANTES	H.G.URGENCIAS	URGENCIAS HG	No se detecta	#	No se detecta	No se detecta
2014-02-07	471073	Hombre	86 años	H.GENERAL AMBULANTES	H.G.URGENCIAS	URGENCIAS HG	No se detecta	#	No se detecta	No se detecta
2014-02-08	183392	Hombre	72 años	H.GENERAL AMBULANTES	H.G.URGENCIAS	URGENCIAS HG	Positivo	#	No se detecta	No se detecta
2014-02-08	685974	Mujer	55 años	H.GENERAL AMBULANTES	H.G.URGENCIAS	URGENCIAS HG	No se detecta	#	No se detecta	No se detecta
2014-02-08	676726	Hombre	87 años	H.GENERAL AMBULANTES	H.G.URGENCIAS	URGENCIAS HG	No se detecta	#	No se detecta	No se detecta
2014-02-08	568862	Mujer	86 años	H.GENERAL AMBULANTES	H.G.URGENCIAS	URGENCIAS HG	No se detecta	#	No se detecta	No se detecta
2014-02-08	667168	Mujer	91 años	H.GENERAL AMBULANTES	H.G.URGENCIAS	URGENCIAS HG	No se detecta	#	No se detecta	No se detecta
2014-02-08	734024	Hombre	83 años	H.GENERAL AMBULANTES	H.G.URGENCIAS	URGENCIAS HG	No se detecta	#	No se detecta	No se detecta
2014-02-08	46281	Hombre	69 años	H.GENERAL AMBULANTES	H.G.URGENCIAS	URGENCIAS HG	No se detecta	#	No se detecta	No se detecta
2014-02-08	308110	Hombre	76 años	H.GENERAL AMBULANTES	H.G.URGENCIAS	URGENCIAS HG	No se detecta	#	No se detecta	No se detecta
2014-02-08	189292	Hombre	71 años	H.GENERAL INGRESADOS	H.G. CARDIOLOGÍA 5ª A IMPARES	CARDIOLOGIA	No se detecta	#	No se detecta	No se detecta
2014-02-08	1217082	Mujer	58 años	H.GENERAL INGRESADOS	H.PL.MF. UCI HRTQ	UCI HRTQ	No se detecta	#	No se detecta	No se detecta
2014-02-09	7265678	Mujer	22 años	H. MATERNAL AMBULANTES	H.M.URGENCIAS MATERNAL (1)	URGENCIAS MATERNIDAD	Positivo	A(H3)	No se detecta	No se detecta
2014-02-09	448066	Hombre	77 años	H. MATERNAL INGRESADOS	H.PL.M 05 (GINECOLOGIA)	ONCOLOGIA	Positivo	A(H3)	No se detecta	No se detecta
2014-02-09	37185	Mujer	77 años	H.GENERAL AMBULANTES	H.G.URGENCIAS	URGENCIAS HG	No se detecta	#	No se detecta	No se detecta
2014-02-09	775909	Mujer	57 años	H.GENERAL AMBULANTES	H.G.URGENCIAS	URGENCIAS HG	Positivo	#	No se detecta	No se detecta
2014-02-09	740266	Hombre	70 años	H.GENERAL AMBULANTES	H.G.URGENCIAS	URGENCIAS HG	No se detecta	#	No se detecta	No se detecta
2014-02-09	593195	Hombre	88 años	H.GENERAL INGRESADOS	H.PL.G. 06B(NEFROLOGIA-HEMATOL	HEMATOLOGIA CLINICA	No se detecta	#	No se detecta	No se detecta
2014-02-10	217092	Hombre	78 años	H.GENERAL AMBULANTES	H.G.URGENCIAS	URGENCIAS HG	No se detecta	#	No se detecta	No se detecta
2014-02-10	397264	Hombre	84 años	H.GENERAL AMBULANTES	H.G.URGENCIAS	URGENCIAS HG	No se detecta	#	No se detecta	No se detecta
2014-02-10	104752	Hombre	74 años	H.GENERAL AMBULANTES	H.G.URGENCIAS	URGENCIAS HG	No se detecta	#	No se detecta	No se detecta
2014-02-10	286709	Hombre	91 años	H.GENERAL AMBULANTES	H.G.URGENCIAS	URGENCIAS HG	No se detecta	#	No se detecta	No se detecta
2014-02-10	655873	Mujer	30 años	H. MATERNAL INGRESADOS	H.M.PLTA 5ª(TOCOLOGIA GENERAL)	TOCOLOGIA URGENCIAS	No se detecta	#	No se detecta	No se detecta
2014-02-10	495015	Mujer	95 años	H.GENERAL AMBULANTES	H.G.URGENCIAS	URGENCIAS HG	No se detecta	#	No se detecta	No se detecta
2014-02-10	466705	Mujer	78 años	H.GENERAL AMBULANTES	H.G.URGENCIAS	URGENCIAS HG	No se detecta	#	No se detecta	No se detecta
2014-02-10	24850	Mujer	86 años	H.GENERAL AMBULANTES	H.G.URGENCIAS	URGENCIAS HG	Positivo	#	No se detecta	No se detecta
2014-02-10	287946	Hombre	76 años	H.GENERAL AMBULANTES	H.G.URGENCIAS	URGENCIAS HG	Positivo	#	No se detecta	No se detecta
2014-02-10	469747	Mujer	91 años	H.GENERAL AMBULANTES	H.G.URGENCIAS	URGENCIAS HG	No se detecta	#	No se detecta	No se detecta
2014-02-10	207616	Mujer	87 años	H.GENERAL AMBULANTES	H.G.URGENCIAS	URGENCIAS HG	No se detecta	#	No se detecta	No se detecta
2014-02-10	10870	Hombre	56 años	H.GENERAL INGRESADOS	H.PL.MF. UCI HRTQ	UCI HRTQ	No se detecta	#	No se detecta	No se detecta
2014-02-10	1215897	Mujer	68 años	H.GENERAL INGRESADOS	H.PL.MF. UCI HRTQ	UCI HRTQ	No se detecta	#	No se detecta	No se detecta
2014-02-10	548684	Hombre	82 años	H.GENERAL INGRESADOS	CIRUGIA OFTALMOLÓGICA (PTA-2ª)	MEDICINA INTERNA	No se detecta	#	No se detecta	No se detecta
2014-02-10	214535	Hombre	73 años	H.GENERAL AMBULANTES	H.G.URGENCIAS	URGENCIAS HG	No se detecta	#	No se detecta	No se detecta
2014-02-10	413247	Hombre	78 años	H.GENERAL AMBULANTES	H.G.CONS.NEUMOLOGIA	NEUMOLOGIA CONSULTAS HOSPITAL	No se detecta	#	No se detecta	No se detecta
2014-02-10	587097	Hombre	59 años	H.GENERAL INGRESADOS	R.G. PLANTA 5ª B CARDIOLOGÍA IMPARES	CARDIOLOGIA	No se detecta	#	No se detecta	No se detecta
2014-02-10	1031655	Mujer	43 años	H.GENERAL AMBULANTES	H.G.URGENCIAS	URGENCIAS HG	No se detecta	#	No se detecta	No se detecta
2014-02-10	211317	Hombre	83 años	H.GENERAL AMBULANTES	H.G.URGENCIAS	URGENCIAS HG	No se detecta	#	No se detecta	No se detecta
2014-02-11	776540	Hombre	19 años	C.R.T.Q. INGRESADOS	H.PL.T.01(H.SEMANA-NRX)	HOSPITAL DE SEMANA	No se detecta	#	No se detecta	No se detecta
2014-02-11	314702	Hombre	91 años	H.GENERAL AMBULANTES	H.G.URGENCIAS	URGENCIAS HG	No se detecta	#	No se detecta	No se detecta
2014-02-11	360553	Mujer	78 años	H.GENERAL AMBULANTES	H.G.URGENCIAS	URGENCIAS HG	Positivo	#	Positivo	No se detecta
2014-02-11	1035987	Hombre	81 años	H.GENERAL AMBULANTES	H.G.URGENCIAS	URGENCIAS HG	Positivo	#	No se detecta	No se detecta
2014-02-11	99185	Hombre	45 años	H.GENERAL AMBULANTES	H.G.URGENCIAS	URGENCIAS HG	Positivo	#	No se detecta	No se detecta
2014-02-11	793338	Mujer	43 años	H.GENERAL AMBULANTES	CONS.CIRUGIA GENERAL (PTA-1ª EDIF-MULTI)	CIRUGÍA GENERAL C - CONSULTAS	Positivo	#	Positivo	No se detecta
2014-02-11	1217082	Mujer	58 años	H.GENERAL INGRESADOS	H.PL.MF. UCI HRTQ	UCI HRTQ	No se detecta	#	No se detecta	No se detecta
2014-02-11	248876	Hombre	86 años	H.GENERAL AMBULANTES	H.G.URGENCIAS	URGENCIAS HG	Positivo	#	No se detecta	No se detecta
2014-02-11	8788	Hombre	100 años	H.GENERAL INGRESADOS	CIRUGIA OFTALMOLÓGICA (PTA-2ª)	MEDICINA INTERNA	No se detecta	#	No se detecta	No se detecta
2014-02-11	850524	Hombre	76 años	H.GENERAL AMBULANTES	H.G.URGENCIAS	URGENCIAS HG	No se detecta	#	No se detecta	No se detecta
2014-02-11	103808	Hombre	66 años	H.GENERAL AMBULANTES	H.G.URGENCIAS	URGENCIAS HG	No se detecta	#	No se detecta	No se detecta
2014-02-11	1218924	Hombre	56 años	H.GENERAL AMBULANTES	H.G.URGENCIAS	URGENCIAS HG	No se detecta	#	No se detecta	No se detecta
2014-02-12	1219013	Hombre	70 años	H.GENERAL AMBULANTES	H.G.URGENCIAS	URGENCIAS HG	Positivo	#	Positivo	No se detecta
2014-02-12	608343	Mujer	85 años	H.GENERAL AMBULANTES	H.G.URGENCIAS	URGENCIAS HG	Positivo	#	No se detecta	No se detecta
2014-02-12	654993	Hombre	82 años	H.GENERAL AMBULANTES	H.G.URGENCIAS	URGENCIAS HG	Positivo	#	Positivo	No se detecta
2014-02-12	631130	Mujer	64 años	H.GENERAL AMBULANTES	H.G.URGENCIAS	URGENCIAS HG	Positivo	#	No se detecta	No se detecta
2014-02-12	228537	Hombre	66 años	H.GENERAL AMBULANTES	H.G.CONS.NEUMOLOGIA	NEUMOLOGIA CONSULTAS HOSPITAL	No se detecta	#	No se detecta	No se detecta
2014-02-12	281989	Hombre	55 años	H.GENERAL INGRESADOS	H.PL.MF. UCI CARDIO-CORONARIA	UCI HG CARDIO-CORONARIA	Positivo	#	Positivo	No se detecta
2014-02-12	253353	Mujer	78 años	H.GENERAL AMBULANTES	H.G.URGENCIAS	URGENCIAS HG	No se detecta	#	No se detecta	No se detecta
2014-02-13	67606	Mujer	79 años	H.GENERAL AMBULANTES	H.G.URGENCIAS	URGENCIAS HG	No se detecta	#	No se detecta	No se detecta
2014-02-13	387766	Hombre	49 años	H.GENERAL AMBULANTES	H.G.URGENCIAS	URGENCIAS HG	No se detecta	#	No se detecta	No se detecta
2014-02-13	322887	Hombre	64 años	H.GENERAL AMBULANTES	H.G.URGENCIAS	URGENCIAS HG	Positivo	#	Positivo	No se detecta
2014-02-13	1195366	Hombre	82 años	H.GENERAL AMBULANTES	H.G.URGENCIAS	URGENCIAS HG	No se detecta	#	No se detecta	No se detecta
2014-02-13	764778	Hombre	93 años	H.GENERAL AMBULANTES	H.G.URGENCIAS	URGENCIAS HG	Positivo	#	Positivo	No se detecta
2014-02-13	679135	Mujer	89 años	H.GENERAL AMBULANTES	H.G.URGENCIAS	URGENCIAS HG	No se detecta	#	No se detecta	No se detecta
2014-02-13	504208	Mujer	57 años	H.GENERAL AMBULANTES	H.G.URGENCIAS	URGENCIAS HG	Positivo	#	Positivo	No se detecta
2014-02-13	1218380	Mujer	40 años	H.GENERAL INGRESADOS	H.PL.MF. UCI CORONARIA	UCI H.G. CORONARIAS	Positivo	A(H3)	No se detecta	No se detecta
2014-02-13	451040	Mujer	88 años	H.GENERAL AMBULANTES	H.G.URGENCIAS	URGENCIAS HG	Positivo	#	No se detecta	No se detecta
2014-02-13	439725	Hombre	81 años	H.GENERAL AMBULANTES	H.G.URGENCIAS	URGENCIAS HG	Positivo	#	No se detecta	No se detecta
2014-02-13	186566	Hombre	82 años	H.GENERAL AMBULANTES	H.G.URGENCIAS	URGENCIAS HG	No se detecta	#	No se detecta	No se detecta
2014-02-14	1170249	Mujer	33 años	H. MATERNAL AMBULANTES	H.M.URGENCIAS MATERNAL (1)	URGENCIAS MATERNIDAD	Positivo	#	Positivo	No se detecta
2014-02-14	634409	Mujer	41 años	H.GENERAL AMBULANTES	H.G.URGENCIAS	URGENCIAS HG	Positivo	#	Positivo	No se detecta
2014-02-14	706175	Hombre	24 años	H.GENERAL INGRESADOS	H.G. PLTA 6ª A IMPARES (PSIQUIAT	PSIQUIATRIA	Positivo	#	Positivo	No se detecta
2014-02-14	186566	Hombre	82 años	H.GENERAL AMBULANTES	H.G.CONS.UROLOGIA (1ª)	URGENCIAS HG	No se detecta	#	No se detecta	No se detecta
2014-02-14	739992	Mujer	39 años	H.GENERAL AMBULANTES	H.G.URGENCIAS	URGENCIAS HG	No se detecta	#	No se detecta	No se detecta
2014-02-14	1210818	Mujer	30 años	H. MATERNAL INGRESADOS	H.PL. M.06 (TOCOL. ALTO RIES	TOCOLOGIA	No se detecta	#	No se detecta	No se detecta
2014-02-14	1009222	Mujer	39 años	H.GENERAL AMBULANTES	H.G.URGENCIAS	URGENCIAS HG	No se detecta	#	No se detecta	No se detecta
2014-02-14	254335	Mujer	56 años	H.GENERAL AMBULANTES	H.G.URGENCIAS	URGENCIAS HG	No se detecta	#	No se detecta	No se detecta
2014-02-14	978961	Mujer	88 años	H.GENERAL INGRESADOS	H.PL.G. 11PARES (M. INTERNA)	MEDICINA INTERNA	No se detecta	#	No se detecta	No se detecta
2014-02-15	283289	Mujer	72 años	H.GENERAL AMBULANTES	H.G.URGENCIAS	URGENCIAS HG	Positivo	#	Positivo	No se detecta
2014-02-15	686800	Mujer	34 años	H. MATERNAL AMBULANTES	H.M.URGENCIAS MATERNAL (1)	URGENCIAS MATERNIDAD	Positivo	A(H3)	No se detecta	No se detecta
2014-02-17	571848	Mujer	82 años	H.GENERAL AMBULANTES	H.G.URGENCIAS	URGENCIAS HG	Positivo	#	No se detecta	No se detecta
2014-02-17	431561	Hombre	83 años	H.GENERAL AMBULANTES	H.G.URGENCIAS	URGENCIAS HG	No se detecta	#	No se detecta	No se detecta
2014-02-17	27326	Mujer	63 años	H.GENERAL INGRESADOS	H.G.PLTA 9ª PARES (NEUMOLOGIA)	NEUMOLOGIA	Positivo	#	No se detecta	No se detecta
2014-02-17	238965	Hombre	59 años	H.GENERAL AMBULANTES	H.G.URGENCIAS	URGENCIAS HG	No se detecta	#	No se detecta	No se detecta
2014-02-17	984162	Mujer	40 años	H.GENERAL AMBULANTES	H.G.URGENCIAS	URGENCIAS HG	Positivo	#	No se detecta	No se detecta
2014-02-17	446330	Hombre	50 años	H.GENERAL AMBULANTES	H.G.URGENCIAS	URGENCIAS HG	No se detecta	#	No se detecta	No se detecta
2014-02-17	433412	Hombre	53 años	H.GENERAL AMBULANTES	H.G.URGENCIAS	URGENCIAS HG	No se detecta	#	No se detecta	No se detecta
2014-02-17	118856	Hombre	81 años	H.GENERAL AMBULANTES	H.G.URGENCIAS	URGENCIAS HG	Positivo	#	No se detecta	No se detecta
2014-02-17	219109	Hombre	77 años	H.GENERAL AMBULANTES	H.G.URGENCIAS	URGENCIAS HG	No se detecta	#	No se detecta	No se detecta
2014-02-17	918742	Hombre	78 años	H.GENERAL AMBULANTES	H.G.URGENCIAS	URGENCIAS HG	No se detecta	#	No se detecta	No se detecta
2014-02-17	521259	Mujer	37 años	H.GENERAL INGRESADOS	H.PL.G. 06B(NEFROLOGIA-HEMATOL	HEMATOLOGIA CLINICA	No se detecta	#	No se detecta	No se detecta
2014-02-17	735398	Mujer	64 años	H.GENERAL AMBULANTES	H.G.URGENCIAS	URGENCIAS HG	Positivo	#	Positivo	No se detecta
2014-02-17	156905	Hombre	84 años	H.GENERAL INGRESADOS	CIRUGIA OFTALMOLÓGICA (PTA-2ª)	MEDICINA INTERNA	No se detecta	#	No se detecta	No se detecta
2014-02-17	303700	Hombre	82 años	H.GENERAL INGRESADOS	CIRUGIA OFTALMOLÓGICA (PTA-2ª)	MEDICINA INTERNA	No se detecta	#	No se detecta	No se detecta
2014-02-17	7153337	Hombre	35 años	H.GENERAL AMBULANTES	H.G.URGENCIAS	URGENCIAS HG	No se detecta	#	No se detecta	No se detecta
2014-02-17	425863	Mujer	58 años	H.GENERAL AMBULANTES	H.G.URGENCIAS	URGENCIAS HG	No se detecta	#	No se detecta	No se detecta
2014-02-18	1182089	Hombre	79 años	H.GENERAL AMBULANTES	H.G.URGENCIAS	URGENCIAS HG	Positivo	#	No se detecta	No se detecta
2014-02-18	597026	Mujer	32 años	H.GENERAL INGRESADOS	H.PL.G.04 A IMP(C.TOR Y MAXILO	CIR TORACICA	Positivo	#	No se detecta	No se detecta
2014-02-18	521259	Mujer	37 años	H.GENERAL INGRESADOS	H.PL.G. 06B(NEFROLOGIA-HEMATOL	HEMATOLOGIA CLINICA	No se detecta	#	No se detecta	No se detecta
2014-02-18	181430	Hombre	72 años	H.GENERAL AMBULANTES	H.G.URGENCIAS	URGENCIAS HG	Positivo	#	No se detecta	No se detecta
2014-02-18	243169	Hombre	69 años	H.GENERAL AMBULANTES	H.G.URGENCIAS	URGENCIAS HG	No se detecta	#	No se detecta	No se detecta
2014-02-18	643870	Mujer	79 años	H.GENERAL AMBULANTES	H.G.URGENCIAS	URGENCIAS HG	No se detecta	#	No se detecta	No se detecta
2014-02-18	582317	Hombre	76 años	H.GENERAL INGRESADOS	H.PL.T.03 APOYO URGENCIAS	NEUMOLOGIA	No se detecta	#	No se detecta	No se detecta
2014-02-18	444037	Hombre	78 años	H.GENERAL AMBULANTES	H.G.URGENCIAS	URGENCIAS HG	No se detecta	#	No se detecta	No se detecta
2014-02-18	515680	Mujer	87 años	H.GENERAL AMBULANTES	H.G.URGENCIAS	URGENCIAS HG	No se detecta	#	No se detecta	No se detecta
2014-02-18	570076	Mujer	87 años	H.GENERAL AMBULANTES	H.G.URGENCIAS	URGENCIAS HG	Positivo	#	Positivo	No se detecta
2014-02-19	472780	Hombre	29 años	H.GENERAL AMBULANTES	H.G.URGENCIAS	URGENCIAS HG	Positivo	#	No se detecta	No se detecta
2014-02-19	533399	Mujer	64 años	H.GENERAL AMBULANTES	H.G.URGENCIAS	URGENCIAS HG	Positivo	#	No se detecta	No se detecta
2014-02-19	533558	Mujer	41 años	H.GENERAL AMBULANTES	H.G.URGENCIAS	URGENCIAS HG	No se detecta	#	No se detecta	No se detecta
2014-02-19	430317	Hombre	73 años	H.GENERAL AMBULANTES	H.G.URGENCIAS	URGENCIAS HG	No se detecta	#	No se detecta	No se detecta
2014-02-19	1080311	Mujer	31 años	H. MATERNAL AMBULANTES	H.M.URGENCIAS MATERNAL (1)	TOCOLOGIA URGENCIAS	Positivo	A(H3)	No se detecta	No se detecta
2014-02-19	281989	Hombre	55 años	H.GENERAL INGRESADOS	H.PL.MF. UCI CORONARIA	UCI H.G. CORONARIAS	No se detecta	#	No se detecta	No se detecta
2014-02-19	511191	Hombre	38 años	H.GENERAL AMBULANTES	H.G.URGENCIAS	URGENCIAS HG	No se detecta	#	No se detecta	No se detecta
2014-02-19	744075	Hombre	90 años	H.GENERAL AMBULANTES	H.G.URGENCIAS	URGENCIAS HG	Positivo	#	No se detecta	No se detecta
2014-02-19	356786	Mujer	88 años	H.GENERAL AMBULANTES	H.G.URGENCIAS	URGENCIAS HG	Positivo	#	No se detecta	No se detecta
2014-02-19	782813	Mujer	93 años	H.GENERAL AMBULANTES	H.G.URGENCIAS	URGENCIAS HG	No se detecta	#	No se detecta	No se detecta
2014-02-19	66395	Mujer	56 años	H.GENERAL AMBULANTES	H.G.URGENCIAS	URGENCIAS HG	Positivo	#	No se detecta	No se detecta
2014-02-19	275386	Hombre	70 años	H.GENERAL INGRESADOS	H.PL.G. 06B(NEFROLOGIA-HEMATOL	TRASPLANTE RENAL	No se detecta	#	No se detecta	No se detecta
2014-02-19	434300	Hombre	79 años	H.GENERAL AMBULANTES	H.G.URGENCIAS	URGENCIAS HG	No se detecta	#	No se detecta	No se detecta
2014-02-20	1182541	Mujer	82 años	H.GENERAL AMBULANTES	H.G.URGENCIAS	URGENCIAS HG	Positivo	#	No se detecta	No se detecta
2014-02-20	1219594	Hombre	42 años	H.GENERAL INGRESADOS	H.PL.MF. UCI CORONARIA	UCI H.G. CORONARIAS	No se detecta	#	No se detecta	No se detecta
2014-02-20	1188745	Hombre	81 años	H.GENERAL INGRESADOS	H. G. PLTA 10ª IMPARES (M. INTERNA)	MEDICINA INTERNA	No se detecta	#	No se detecta	No se detecta
2014-02-20	249236	Hombre	80 años	H.GENERAL AMBULANTES	H.G.URGENCIAS	URGENCIAS HG	No se detecta	#	No se detecta	No se detecta
2014-02-21	573004	Mujer	78 años	H.GENERAL INGRESADOS	H.PL.MF. UCI CORONARIA	UCI H.G. CORONARIAS	No se detecta	#	No se detecta	No se detecta
2014-02-21	384108	Mujer	82 años	H.GENERAL AMBULANTES	H.G.URGENCIAS	URGENCIAS HG	No se detecta	#	No se detecta	No se detecta
2014-02-21	152652	Hombre	62 años	H.GENERAL AMBULANTES	H.G.URGENCIAS	URGENCIAS HG	No se detecta	#	No se detecta	No se detecta
2014-02-22	239600	Mujer	76 años	C.R.T.Q. INGRESADOS	H.PL.T.08 U.COT-U.ARTROPLASTIA	CRTQ U. ARTROPLASTIAS Y C.REC. - HOSPITALIZACION	No se detecta	#	No se detecta	No se detecta
2014-02-22	452585	Mujer	93 años	H.GENERAL AMBULANTES	H.G.URGENCIAS	URGENCIAS HG	No se detecta	#	No se detecta	No se detecta
2014-02-22	817333	Mujer	93 años	H.GENERAL AMBULANTES	H.G.URGENCIAS	URGENCIAS HG	No se detecta	#	No se detecta	No se detecta
2014-02-22	224521	Hombre	77 años	H.GENERAL INGRESADOS	H.G.URGENCIAS	URGENCIAS HG	No se detecta	#	No se detecta	No se detecta
2014-02-22	857427	Hombre	79 años	H.GENERAL INGRESADOS	H.G.PLTA 2ª (MEDICINA INTERNA)	MEDICINA INTERNA	Positivo	#	No se detecta	No se detecta
2014-02-22	104993	Hombre	91 años	H.GENERAL INGRESADOS	H.PL.G.03 A PARES (A.C.V.)	ANGIOLOGIA Y C. VASCULAR	No se detecta	#	No se detecta	No se detecta
2014-02-22	870119	Hombre	78 años	H.GENERAL AMBULANTES	H.G.URGENCIAS	URGENCIAS HG	No se detecta	#	No se detecta	No se detecta
2014-02-24	35181	Mujer	76 años	H.GENERAL AMBULANTES	H.G.URGENCIAS	URGENCIAS HG	Positivo	#	No se detecta	No se detecta
2014-02-24	436634	Mujer	49 años	H.GENERAL INGRESADOS	H.PL.MF. UCI CARDIO-CORONARIA	UCI HG CARDIO-CORONARIA	No se detecta	#	No se detecta	No se detecta
2014-02-24	1203733	Hombre	60 años	H.GENERAL INGRESADOS	H.PL.G.05 B PARES (CARDIOLOGIA1)	CARDIOLOGIA	Positivo	#	No se detecta	No se detecta
2014-02-24	31553	Mujer	83 años	H.GENERAL AMBULANTES	H.G.URGENCIAS	URGENCIAS HG	No se detecta	#	No se detecta	No se detecta
2014-02-24	1169344	Mujer	58 años	H.GENERAL INGRESADOS	H.PL.G. 11PARES (M. INTERNA)	MEDICINA INTERNA	No se detecta	#	No se detecta	No se detecta
2014-02-24	369659	Mujer	81 años	H.GENERAL AMBULANTES	H.G.URGENCIAS	URGENCIAS HG	Positivo	#	No se detecta	No se detecta
2014-02-24	813328	Mujer	84 años	H.GENERAL INGRESADOS	CIRUGIA OFTALMOLÓGICA (PTA-2ª)	MEDICINA INTERNA	No se detecta	#	No se detecta	No se detecta
2014-02-24	324324	Hombre	39 años	H.GENERAL INGRESADOS	H. G. PLTA 12ª (INFECCIOSOS)	INFECCIOSOS	No se detecta	#	No se detecta	No se detecta
2014-02-24	916178	Mujer	31 años	H. MATERNAL INGRESADOS	H.PL. M.06 (TOCOL. ALTO RIES	TOCOLOGIA	Positivo	#	Positivo	No se detecta
2014-02-24	464192	Mujer	26 años	H.GENERAL AMBULANTES	H.G.URGENCIAS	URGENCIAS HG	No se detecta	#	No se detecta	No se detecta
2014-02-24	586494	Hombre	53 años	H.GENERAL AMBULANTES	H.G.URGENCIAS	URGENCIAS HG	Positivo	#	No se detecta	No se detecta
2014-02-24	801738	Hombre	26 años	H.GENERAL AMBULANTES	H.G.URGENCIAS	URGENCIAS HG	No se detecta	#	No se detecta	No se detecta
2014-02-24	901704	Mujer	85 años	H.GENERAL AMBULANTES	H.G.URGENCIAS	URGENCIAS HG	No se detecta	#	No se detecta	No se detecta
2014-02-25	560652	Hombre	56 años	H.GENERAL INGRESADOS	H.PL.MF. UCI HRTQ	UCI HRTQ	Positivo	A(H3)	No se detecta	No se detecta
2014-02-26	801674	Mujer	44 años	H.GENERAL INGRESADOS	H. G. PLTA 12ª (INFECCIOSOS)	INFECCIOSOS	No se detecta	#	No se detecta	No se detecta
2014-02-26	1006118	Mujer	33 años	H. MATERNAL AMBULANTES	H.M.URGENCIAS MATERNAL (1)	URGENCIAS MATERNIDAD	Positivo	#	Positivo	No se detecta
2014-02-26	801674	Mujer	44 años	H.GENERAL INGRESADOS	H. G. PLTA 12ª (INFECCIOSOS)	INFECCIOSOS	Se realiza con nº14010194.*se guarda muestra para archivo.-	#	#	#
2014-02-27	619690	Mujer	90 años	H.GENERAL AMBULANTES	H.G.URGENCIAS	URGENCIAS HG	Positivo	#	No se detecta	No se detecta
2014-02-27	280895	Mujer	81 años	H.GENERAL AMBULANTES	H.G.URGENCIAS	URGENCIAS HG	No se detecta	#	No se detecta	No se detecta
2014-02-27	948250	Hombre	68 años	H.GENERAL AMBULANTES	H.G.URGENCIAS	URGENCIAS HG	No se detecta	#	No se detecta	No se detecta
2014-02-28	384911	Hombre	47 años	H.GENERAL INGRESADOS	H.G.PLTA 9ª IMPARES (NEUMOLOGIA)	NEUMOLOGIA	No se detecta	#	No se detecta	No se detecta
2014-02-28	962618	Mujer	83 años	H.GENERAL AMBULANTES	H.G.URGENCIAS	URGENCIAS HG	Positivo	#	No se detecta	No se detecta
2014-02-28	1094479	Hombre	29 años	H.GENERAL AMBULANTES	H.G.URGENCIAS	URGENCIAS HG	No se detecta	#	No se detecta	No se detecta
2014-03-01	759688	Hombre	69 años	C.R.T.Q. INGRESADOS	H.PL.T07(U.RODILLA-U.TRAUM)	MEDICINA INTERNA	No se detecta	#	No se detecta	No se detecta
2014-03-01	145008	Hombre	57 años	H.GENERAL INGRESADOS	H.G.PLTA 9ª IMPARES (NEUMOLOGIA)	URGENCIAS HG	No se detecta	#	No se detecta	No se detecta
2014-03-01	287313	Hombre	54 años	H.GENERAL INGRESADOS	H.PL.MF. UCI HRTQ	UCI HRTQ	No se detecta	#	No se detecta	No se detecta
2014-03-02	1121650	Mujer	26 años	H. MATERNAL INGRESADOS	H.M.PLTA 5ª(TOCOLOGIA GENERAL)	TOCOLOGIA	Positivo	A(H3)	No se detecta	No se detecta
2014-03-03	511070	Mujer	26 años	H. MATERNAL AMBULANTES	H.M.URGENCIAS MATERNAL (1)	TOCOLOGIA URGENCIAS	No se detecta	#	No se detecta	No se detecta
2014-03-03	1203733	Hombre	60 años	H.GENERAL INGRESADOS	H.PL.G.05 B PARES (CARDIOLOGIA1)	CARDIOLOGIA	No se detecta	#	No se detecta	No se detecta
2014-03-03	262415	Hombre	46 años	H.GENERAL AMBULANTES	CONS.NEUROLOGIA (PTA 2ª EDIF MULTI)	NEUROLOGIA CONSULTAS HOSPITAL	No se detecta	#	No se detecta	No se detecta
2014-03-03	461133	Hombre	30 años	H.GENERAL INGRESADOS	CIRUGIA OFTALMOLÓGICA (PTA-2ª)	ENDOCRINOLOGIA	Positivo	#	No se detecta	No se detecta
2014-03-03	560652	Hombre	56 años	H.GENERAL INGRESADOS	H.PL.MF. UCI HRTQ	UCI HRTQ	Positivo	#	No se detecta	No se detecta
2014-03-03	533901	Mujer	58 años	H.GENERAL INGRESADOS	H.G.PLTA 9ª IMPARES (NEUMOLOGIA)	NEUMOLOGIA	No se detecta	#	No se detecta	No se detecta
2014-03-03	1220391	Mujer	82 años	H.GENERAL INGRESADOS	H.PL.G. 11PARES (M. INTERNA)	MEDICINA INTERNA	No se detecta	#	No se detecta	No se detecta
2014-03-03	846881	Mujer	45 años	H.GENERAL AMBULANTES	H.G.URGENCIAS	URGENCIAS HG	Positivo	#	Positivo	No se detecta
2014-03-04	8654	Hombre	64 años	H.GENERAL INGRESADOS	H.PL.MF. UCI POLIVALENTE	UCI HG POLIVALENTES	No se detecta	#	No se detecta	No se detecta
2014-03-04	732330	Hombre	65 años	H.GENERAL AMBULANTES	H.G.URGENCIAS	URGENCIAS HG	No se detecta	#	No se detecta	No se detecta
2014-03-06	986301	Hombre	51 años	H.GENERAL INGRESADOS	H.PL.G.05 B PARES (CARDIOLOGIA1)	CARDIOLOGIA	No se detecta	#	No se detecta	No se detecta
2014-03-06	1210996	Mujer	36 años	H. MATERNAL INGRESADOS	H.PL. M.06 (TOCOL. ALTO RIES	TOCOLOGIA	No se detecta	#	No se detecta	No se detecta
2014-03-07	640986	Hombre	83 años	H.GENERAL INGRESADOS	H.PL.G.07 IMPARES (NEUROLOGIA)	NEUROLOGIA	No se detecta	#	No se detecta	No se detecta
2014-03-07	147366	Hombre	75 años	H.GENERAL AMBULANTES	H.G.CONSULTA NEFROLOGIA (1ª)	NEFROLOGIA CONSULTAS HOSPITAL	No se detecta	#	No se detecta	No se detecta
2014-03-08	241143	Mujer	54 años	H.GENERAL AMBULANTES	H.G.URGENCIAS	URGENCIAS HG	No se detecta	#	No se detecta	No se detecta
2014-03-10	1219946	Hombre	85 años	H.GENERAL INGRESADOS	H.PL.MF. UCI HRTQ	UCI HRTQ		#	Se realiza en el nº14011949.	#
2014-03-10	1219946	Hombre	85 años	H.GENERAL INGRESADOS	H.PL.MF. UCI HRTQ	UCI HRTQ	No se detecta	#	No se detecta	No se detecta
2014-03-10	1024607	Mujer	41 años	H. MATERNAL AMBULANTES	H.M.URGENCIAS MATERNAL (1)	TOCOLOGIA URGENCIAS	No se detecta	#	No se detecta	No se detecta
2014-03-11	560652	Hombre	56 años	H.GENERAL INGRESADOS	H.PL.MF. UCI HRTQ	UCI HRTQ	No se detecta	#	No se detecta	No se detecta
2014-03-11	484604	Hombre	66 años	H.GENERAL INGRESADOS	R.G. PLANTA 7ª PARES NEUROLOGÍA	DIGESTIVO	No se detecta	#	No se detecta	No se detecta
2014-03-12	801446	Hombre	42 años	H.GENERAL INGRESADOS	H.G. CARDIOLOGÍA 5ª A IMPARES	CARDIOLOGIA	No se detecta	#	No se detecta	No se detecta
2014-03-12	167442	Hombre	67 años	H.GENERAL INGRESADOS	H.PL.G. 11IMPARES (M. INTERNA)	MEDICINA INTERNA	Positivo	#	No se detecta	No se detecta
2014-03-12	784328	Mujer	42 años	H.GENERAL AMBULANTES	H.G.URGENCIAS	URGENCIAS HG	No se detecta	#	No se detecta	No se detecta
2014-03-13	576470	Hombre	67 años	H.GENERAL INGRESADOS	H.G.PLTA 9ª PARES (NEUMOLOGIA)	NEUMOLOGIA	No se detecta	#	No se detecta	No se detecta
2014-03-14	545311	Hombre	15 años	H.GENERAL INGRESADOS	H.PL.G. 11IMPARES (M. INTERNA)	MEDICINA INTERNA	No se detecta	#	No se detecta	No se detecta
2014-03-15	497150	Mujer	62 años	H.GENERAL INGRESADOS	H.G.PLTA 9ª PARES (NEUMOLOGIA)	NEUMOLOGIA	Positivo	#	Positivo	No se detecta
2014-03-15	534527	Hombre	62 años	H.GENERAL INGRESADOS	H.PL.G. 11IMPARES (M. INTERNA)	MEDICINA INTERNA	No se detecta	#	No se detecta	No se detecta
2014-03-15	670367	Mujer	35 años	H.GENERAL INGRESADOS	H.PL.MF. UCI POLIVALENTE	UCI HG POLIVALENTES	No se detecta	#	No se detecta	No se detecta
2014-03-15	410755	Hombre	79 años	H.GENERAL INGRESADOS	H.PL.G 06A PARES(HEMATOLOGIA)	HEMATOLOGIA CLINICA	No se detecta	#	No se detecta	No se detecta
2014-03-16	830617	Hombre	46 años	H.GENERAL INGRESADOS	H.PL.G. 06B(NEFROLOGIA-HEMATOL	HEMATOLOGIA CLINICA	No se detecta	#	No se detecta	No se detecta
2014-03-18	9631	Mujer	76 años	H.GENERAL AMBULANTES	H.G.CONS.NEUMOLOGIA	URGENCIAS HG	No se detecta	#	No se detecta	No se detecta
2014-03-18	688515	Mujer	33 años	C.R.T.Q. INGRESADOS	H.PL.T.06 U.FR.CADERA/TUMORES	REUMATOLOGIA	Positivo	A(H3)	No se detecta	No se detecta
2014-03-22	99030	Mujer	53 años	C.R.T.Q. INGRESADOS	H.PL.T.06 U.FR.CADERA/TUMORES	REUMATOLOGIA	No se detecta	#	No se detecta	No se detecta
2014-03-22	245249	Mujer	71 años	H.GENERAL INGRESADOS	H.PL.G. 06B(NEFROLOGIA-HEMATOL	HEMATOLOGIA CLINICA	No se detecta	#	No se detecta	No se detecta
2014-03-27	1113808	Mujer	22 años	H. MATERNAL INGRESADOS	H.PL. M.06 (TOCOL. ALTO RIES	TOCOLOGIA	No se detecta	#	No se detecta	No se detecta
2014-03-31	661303	Hombre	65 años	H.GENERAL AMBULANTES	H.G.URGENCIAS	URGENCIAS HG	No se detecta	#	No se detecta	No se detecta
2014-04-03	976345	Hombre	37 años	H.GENERAL INGRESADOS	H. G. PLTA 12ª (INFECCIOSOS)	INFECCIOSOS	No se detecta	#	No se detecta	No se detecta
2014-04-07	703504	Mujer	38 años	H. MATERNAL INGRESADOS	H.M.CONSULTAS (0)	TOCOLOGIA CONSULTAS HOSPITAL	No se detecta	#	No se detecta	No se detecta
2014-04-07	279812	Hombre	44 años	H.GENERAL INGRESADOS	H.G.PLTA 9ª IMPARES (NEUMOLOGIA)	NEUMOLOGIA	No se detecta	#	#	No se detecta
2014-04-11	649831	Mujer	69 años	C.R.T.Q. INGRESADOS	H.PL.MF. UCI HRTQ	UCI HRTQ	No se detecta	#	No se detecta	No se detecta
2014-04-11	687439	Mujer	87 años	C.R.T.Q. INGRESADOS	H.PL.MF. UCI HRTQ	UCI HRTQ	No se detecta	#	No se detecta	No se detecta

## Sheet: Hoja2
FECHA	NH	SEXO	EDAD	CENTRO	PCRGA	SUBA	PCRGA(H1)2009	PCRGB	ETIOLOGÍA: 1: H1N1, 2: H3N2, 3:H1N1+H3N2		NEUMONIA (1:SI, 0: NO)		Derrame Pleural (1:SI, 0: NO)	Asilo o residencia	Neoplásica (NO=0; SI=1)	Hepática	Cardiaca	Cerebrovascular	Renal	Mental	FR > 30/min	PA S < 90 o D <60	Temperatura < 35 o >40	Pulso > 125 l/min	PH < 7,35	Urea > 65 mg/Dl	NA < 130 mEq/L	Glucosa >250mg/dL	Hematocrito < 30%	PO2 <60mmHg o SO2 <90%	PUNTOS	CLASE FINE		Confusión	Resp > 30/min	PA S<90 o D<60	UREA > 42	Edad > 65	CURB65		OBESIDAD si IMC > 30(1:SI, 0: NO)		FUMADOR (NO: 0, SI:1, EX:2)	Nº PAQUETES/AÑO	VACUNAS:( 0: NO, 1: ANTIGRIPAL, 2 ANTIGRIPAL Y NEUMOCÓCICA)	TIEMPO TRAS VACUNA (MENOS DE 3M:1; MÁS DE 3M:2)	COMORBILIDADES	DIABETES	HEPATOPATIA CRONICA
													10		30	20	10	10	10	20	20	20	15	10	30	20	20	10	10	10
2014-01-02	929385	Hombre	43	H.GENERAL INGRESADOS	Positivo	#	Positivo	No se detecta	1		0		0	0	1	0	0	0	0	0	0	0	0	0	0		0	0	0	0	NO NEUMONIA			0	0	0	0	0	NO NEUMONIA		0		1		0			0	1
2014-01-07	412771	Hombre	44	H.GENERAL INGRESADOS	Positivo	#	Positivo	No se detecta	1		1		0	0	0	0	0	0	0	0	1	0	0	0	1	0	0	1	0	1	114	4		0	1	0	1	0	2		0				0			0	0
2014-01-07	625310	Mujer	30	H. MATERNAL INGRESADOS	Positivo	#	Positivo	No se detecta	1		1		0	0	0	0	0	0	0	0	0	0	0	0	0	0	0	0	0	0	20	1		0	0	0	0	0	0		0		1	15	0			0	0
2014-01-08	176064	Hombre	65	H.GENERAL INGRESADOS	Positivo	#	Positivo	No se detecta	1		1		0	0	0	0	0	0	0	0	1	0	0	0	0	0	0	0	0	1	95	3		0	1	0	0	0	1		0				0			0	0
2014-01-08	539791	Mujer	75	H.GENERAL AMBULANTES	Positivo	#	Positivo	No se detecta	1		1		0	0	0	0	0	0	0	0	1	0	0	0	0	0	0	0	0	1	95	3		0	1	0	0	1	2				0		0			0	0
2014-01-08	216175	Hombre	53	H.GENERAL INGRESADOS	Positivo débil (se repite el 10 de enero siendo positivo debil tb)	#	Positivo débil	No se detecta	1		1		0	0	0	0	0	0	0	0	0	0	0	0	1	1	0	0	1	0	113	4		0	0	0	1	0	1		0		1	70	0			1	0
2014-01-09	9605	Hombre	66	H.GENERAL INGRESADOS	Positivo	#	Positivo	No se detecta	1		0		0	0	0	0	0	0	0	1	1	0	0	1	1	1	0	1	0	1	NO NEUMONIA			1	1	0	1	1	NO NEUMONIA		1		2	80	1			1	0
2014-01-09	790737	Hombre	31	H.GENERAL AMBULANTES	Positivo	#	Positivo	No se detecta	1		0		0	0	0	0	0	0	0	0	0	0	0	1	0	0	0	0	0	0	NO NEUMONIA			0	0	0	0	0	NO NEUMONIA		0		0	0	1			0	0
2014-01-09	109617	Hombre	56	H.GENERAL AMBULANTES	Positivo	#	Positivo	No se detecta	1		1		0	0	0	0	0	0	0	0	1	0	0	0	0	0	0	0	0	1	66	2		0	1	0	0	0	1		1		0	0	0			0	0
2014-01-10	1216177	Mujer	74	H.GENERAL INGRESADOS	Positivo	#	Positivo	No se detecta	1		1		0	0	0	0	0	0	1	0	1	0	0	0	0	1	0	0	1	1	134	5		0	1	0	1	1	3		1		0		0			1	0
2014-01-10	955273	Mujer	42	H. MATERNAL INGRESADOS	Positivo	#	Positivo	No se detecta	1		0		0	0	0	0	0	0	0	0	0	0	0	0	0	0	0	0	0	0	NO NEUMONIA			0	0	0	0	0	NO NEUMONIA		0		2	6	0			0	0
2014-01-10	854684	Mujer	30	H. MATERNAL INGRESADOS	Positivo	#	Positivo	No se detecta	1		0		0	0	0	0	0	0	0	0	0	0	0	0	0	0	0	0	0	0	NO NEUMONIA			0	0	0	0	0	NO NEUMONIA		0		1					0	0
2014-01-10	680637	Mujer	80	H.GENERAL INGRESADOS	Positivo	#	Positivo	No se detecta	1		0		0	1	1	0	1	1	1	0	1	0	0	0	0	1	0	0	0	1	NO NEUMONIA			0	1	0	1	1	NO NEUMONIA		1		2		2			0	0
2014-01-10	435325	Hombre	45	H.GENERAL AMBULANTES	Positivo	#	Positivo	No se detecta	1		1		0	0	1	0	0	0	0	0	1	0	0	1	0	0	0	0	0	1	115	4		0	1	0	0	0	1		0		1	30				0	0
2014-01-10	414947	Hombre	55	H.GENERAL INGRESADOS	Positivo	#	Positivo	No se detecta	1		1		0	0	0	0	1	0	1	0	1	0	0	0	0	0	0	0	0	0	95	4		0	1	0	1	0	2		0		0					0	0
2014-01-10	63945	Hombre	48	H.GENERAL INGRESADOS	Positivo	A(H3)	No se detecta	No se detecta	2		0		0	0	0	0	0	0	0	0	0	0	0	0	0	0	0	0	0	1	NO NEUMONIA			0	0	0	0	0	NO NEUMONIA		0		0		0			0	0
2014-01-11	377424	Hombre	71	H. MATERNAL INGRESADOS	Positivo	#	Positivo	No se detecta	1		1		0	0	1	0	0	0	0	0	0	0	0	0	0	0	0	0	0	0	101	4		0	0	0	1	1	2				2	40				1	0
2014-01-11	1014070	Hombre	77	H.GENERAL INGRESADOS	Positivo	#	Positivo	No se detecta	1		1		0	0	0	0	0	0	0	0	1	0	0	0	0	0	1	0	0	1	127	4		0	0	0	0	1	1		0		0					0	0
2014-01-11	580564	Hombre	65	H.GENERAL INGRESADOS	Positivo	#	Positivo	No se detecta	1		1		0	0	1	0	0	0	0	1	0	0	0	1	0	0	1	0	0	0	145	5		1	0	0	0	1	2		0				1			1	0
2014-01-11	766408	Mujer	49	H.GENERAL INGRESADOS	Positivo	#	Positivo	No se detecta	1		1		0	0	0	0	0	0	0	0	0	0	0	0	0	0	1	0	0	0	59	2		0	0	0	0	0	0		0		0	0				0	0
2014-01-11	486650	Hombre	73	H.GENERAL INGRESADOS	Positivo	#	Positivo	No se detecta	1		0		0	0	1	0	1	0	0	0	0	0	0	1	0	0	0	0	0	0	NO NEUMONIA			0	0	0	0	1	NO NEUMONIA		0		0		0			0	0
2014-01-11	105091	Mujer	54	C.R.T.Q. INGRESADOS	Positivo	#	Positivo	No se detecta	1		1		0	0	0	0	0	0	0	0	0	0	0	0	0	1	0	0	0	0	64	2		0	0	0	1	0	1		1		2	8	0			1	0
2014-01-11	590518	Hombre	76	H.GENERAL INGRESADOS	Positivo	#	Positivo	No se detecta	1		1		1	0	0	1	1	0	1	1	1	1	1	1	0	1	0	1	0	1	180	5		1	1	1	1	1	5		0		0		0			1	1
2014-01-11	524114	Hombre	67	H.GENERAL INGRESADOS	Positivo	#	Positivo	No se detecta	1		1		0	0	1	0	0	0	1	0	0	0	0	0	0	1	0	1	0	0	70	2		1	1	0	1	1	4		0		0		1			1	0
2014-01-12	329426	Hombre	79	H.GENERAL INGRESADOS	Positivo	A(H3)	No se detecta	No se detecta	2		0		0	0	0	0	1	0	0	0	0	0	0	0	0	0	0	0	0	0	NO NEUMONIA			0	0	0	1	1	NO NEUMONIA				2		1			1	0
2014-01-12	24623	Hombre	56	H.GENERAL AMBULANTES	Positivo	#	Positivo	No se detecta	1		1		0	0	1	1	0	0	0	0	0	0	0	0	0	0	0	0	0	0	106	4		0	0	0	0	0	0		0		1	30	0			0	1
2014-01-12	64288	Mujer	87	H.GENERAL INGRESADOS	Positivo	A(H3)	No se detecta	No se detecta	2		0		0	0	0	0	0	0	0	0	0	0	0	0	0	0	0	0	0	0	NO NEUMONÍA			0	0	0	0	1	NO NEUMONÍA						0			0	0
2014-01-12	222976	Mujer	84	H.GENERAL AMBULANTES	Positivo	#	Positivo	No se detecta	1		0		0	0	0	0	1	0	0	0	0	0	0	0	0	0	0	0	0	0	NO NEUMONÍA			0	0	0	1	0	NO NEUMONÍA				0		0			0	0
2014-01-13	342631	Hombre	60	H.GENERAL INGRESADOS	Positivo	#	Positivo	No se detecta	1		1		0	0	0	1	1	0	0	0	1	0	0	0	0	0	0	0	0	0	50	1		0	1	0	0	0	1				2	20	0			1	1
2014-01-13	185391	Hombre	71	H.GENERAL INGRESADOS	Positivo	#	Positivo	No se detecta	1		1		0	0	0	0	1	0	1	0	0	0	0	0	0	0	0	0	0	0	20	1		0	0	0	0	1	1				0		1	1		0	0
2014-01-13	149712	Mujer	81	H.GENERAL INGRESADOS	Positivo	#	Positivo	No se detecta	1		1		0	0	0	0	1	0	0	0	1	0	0	0	1	0	0	0	0	0	60	2		0	1	0	1	1	3						1	1		0	0
2014-01-13	409511	Hombre	79	H.GENERAL INGRESADOS	Positivo	#	Positivo	No se detecta	1		0		0	0	0	0	1	1	1	0	0	0	0	0	0	1	0	0	0	0	NO NEUMONIA			0	0	0	1	1	NO NEUMONIA		1		2		0			1	0
2014-01-13	577569	Hombre	81	H.GENERAL INGRESADOS	Positivo	A(H3)	No se detecta	No se detecta	2		0		0	0	1	0	0	0	0	0	0	0	0	0	0	0	1	0	0	0	NO NEUMONIA			0	0	0	0	1	NO NEUMONIA						1	0		1	0
2014-01-13	968028	Hombre	70	H.GENERAL AMBULANTES	Positivo	#	Positivo	No se detecta	1		0		0	0	0	0	0	0	0	0	1	0	0	0	1	0	0	0	0	1	NO NEUMONIA			0	1	0	0	1	NO NEUMONIA				2		0			1	0
2014-01-13	588637	Mujer	83	C.R.T.Q. INGRESADOS	Positivo	A(H3)	No se detecta	No se detecta	2		0		0	0	0	0	0	0	0	0	1	0	0	0	0	0	0	0	0	1	NO NEUMONIA			0	1	0	0	1	NO NEUMONIA				0		1	0		0	0
2014-01-13	1132338	Mujer	25	H. MATERNAL INGRESADOS	Positivo	A(H3)	No se detecta	No se detecta	2		0		0	0	0	0	0	0	0	0	0	0	0	0	0	0	0	0	0	0	NO NEUMONIA			0	0	0	0	0	NO NEUMONIA		0				0			0	0
2014-01-13	836833	Mujer	58	H. MATERNAL INGRESADOS	Positivo	#	Positivo	No se detecta	1		1		0	0	1	0	0	0	0	0	0	0	0	0	0	0	0	1	1	0	98	4		0	0	0	0	0	0				2		0			0	0
2014-01-13	437266	Hombre	68	H.GENERAL INGRESADOS	Positivo	#	Positivo	No se detecta	1		1		0	0	0	0	1	0	0	0	1	0	0	1	0	0	0	1	0	0	118	4		0	1	0	1	1	3		1		0		0			1	0
2014-01-14	466743	Hombre	92	H.GENERAL AMBULANTES	Positivo	A(H3)	No se detecta	No se detecta	2		0		0	0	0	0	1	1	0	1	0	0	0	0	0	0	0	0	0	0	NO NEUMONIA			0	0	0	0	1	NO NEUMONIA		0				0			0	0
2014-01-14	799637	Mujer	48	H.GENERAL AMBULANTES	Positivo	#	Positivo	No se detecta	1		0		0	0	0	0	0	0	0	0	0	0	0	0	0	0	0	0	0	0	NO NEUMONIA			0	0	0	0	0	NO NEUMONIA		0				NO FIGURA LO LLEVA INFECCIOSOS, LOS VACUNAN ELLOS?			0	0
2014-01-14	109998	Hombre	45	H.GENERAL AMBULANTES	Positivo	#	Positivo	No se detecta	1		0		0	0	0	1	0	0	0	0	0	0	0	0	0	0	0	0	0	0	NO NEUMONIA			0	0	0	0	0	NO NEUMONIA		0				NO FIGURA LO LLEVA INFECCIOSOS, LOS VACUNAN ELLOS?			0	1
2014-01-14	108457	Mujer	74	H.GENERAL INGRESADOS	Positivo	A(H3)	No se detecta	No se detecta	2		0		0	0	0	0	0	0	0	0	0	0	0	0	0	0	0	0	0	0	NO NEUMONIA			0	0	0	0	1	NO NEUMONIA				0		1	1		0	0
2014-01-14	1102720	Mujer	34	H.GENERAL AMBULANTES	Positivo	#	Positivo	No se detecta	1		1		0	0	0	0	0	0	0	0	1	1	0	1	0	0	0	0	0	0	50	1		0	1	1	0	0	2		1		0		0			0	0
2014-01-14	60566	Hombre	55	H.GENERAL INGRESADOS	Positivo	#	Positivo	No se detecta	1		1		0	0	1	0	0	0	1	0	1	0	0	0	1	1	0	0	0	1	175	5		1	1	0	1	0	3				1		0			0	0
2014-01-14	682499	Mujer	34	H. MATERNAL INGRESADOS	Positivo	#	Positivo	No se detecta	1		0																				NO NEUMONIA								NO NEUMONIA						0			0	0
2014-01-14	1216762	Hombre	56	H.GENERAL AMBULANTES	Positivo	#	Positivo	No se detecta	1		1		0	0	0	0	0	0	0	0	0	0	0	1	0	0	0	0	0	0	66	2		0	0	0	0	0	0				0		0			0	0
2014-01-14	865680	Mujer	86	H.GENERAL INGRESADOS	Positivo	A(H3)	No se detecta	No se detecta	2		0																				NO NEUMONIA								NO NEUMONIA						1			1	0
2014-01-14	236788	Hombre	58	H.GENERAL AMBULANTES	Positivo	#	Positivo	No se detecta	1		1		0	0	0	0	0	0	1	0	1	0	0	0	0	1	0	0	0	0	88	3		0	1	0	1	0	2						0			1	0
2014-01-14	249309	Mujer	74	H.GENERAL INGRESADOS	Positivo	A(H3)	No se detecta	No se detecta	2		0		0	0	0	0	0	0	0	0	0	0	0	0	0	0	0	0	0	0	NO NEUMONÍA			0	0	0	0	0	NO NEUMONIA						0			0	0
2014-01-14	437462	Mujer	85	H.GENERAL INGRESADOS	Positivo	#	Positivo	No se detecta	1		0		0	0	0	0	0	0	0	0	0	0	0	0	0	0	0	0	0	0	NO NEUMONÍA			0	0	0	0	0	NO NEUMONÍA						0			0	0
2014-01-14	281818	Hombre	66	H. MATERNAL INGRESADOS	Positivo	#	Positivo	No se detecta	1		1		0	0	1	1	0	0	0	0	0	1	0	0	0	1	1	0	0	0	176	5		0	0	1	1	1	3				2		0			0	1
2014-01-14	189409	Mujer	87	H.GENERAL INGRESADOS	Positivo	A(H3)	No se detecta	No se detecta	2		0		0	0	0	0	0	0	0	0	0	0	0	1	0	0	0	0	0	0	NO NEUMONIA			0	0	0	0	0	NO NEUMONIA						1			1	0
2014-01-14	863242	Mujer	71	H.GENERAL AMBULANTES	Positivo	#	Positivo	No se detecta	1		1		0	0	0	0	1	0	1	0	1	0	0	0	0	1	0	0	0	0	121	4		0	1	0	1	1	3		1				0			0	0
2014-01-14	511108	Hombre	52	H.GENERAL AMBULANTES	Positivo	#	Positivo	No se detecta	1		1		0	0	0	0	0	0	0	0	0	0	0	0	0	0	0	0	0	0	52	2		0	0	0	0	0	0				0		0			0	0
2014-01-15	729135	Mujer	39	H.GENERAL AMBULANTES	Positivo	#	Positivo	No se detecta	1		0		0	0	0	0	0	0	0	0	0	0	0	0	0	0	0	0	0	0	NO NEUMONIA			0	0	0	0	0	NO NEUMONIA		0		0		0			0	0
2014-01-15	245129	Hombre	67	H.GENERAL AMBULANTES	Positivo	#	Positivo	No se detecta	1		1		0	0	0	0	0	0	0	0	0	0	0	0	0	0	0	0	0	0	67	2		0	1	0	0	1	1		0		0		0			0	0
2014-01-15	263513	Hombre	65	H.GENERAL AMBULANTES	Positivo	#	Positivo	No se detecta	1		0		0	0	0	0	0	0	0	0	0	0	0	0	0	0	0	0	0	0	NO NEUMONIA			0	0	0	0	0	NO NEUMOMIA		0		2	60	1	1 MES		0	0
2014-01-15	239466	Hombre	69	H.GENERAL AMBULANTES	Positivo	A(H3)	No se detecta	No se detecta	2		0		0	0	0	0	0	0	0	0	0	0	0	0	0	0	0	0	0	0	NO NEUMONIA			0	0	0	0	0	NO NEUMONIA						0			0	0
2014-01-15	417375	Hombre	87	H.GENERAL AMBULANTES	Positivo	A(H3)	No se detecta	No se detecta	2		0		0	0	0	0	0	0	0	0	0	0	0	0	0	0	0	0	0	0	NO NEUMONIA			0	0	0	0	0	NO NEUMONIA						1			0	0
2014-01-15	263805	Hombre	64	H.GENERAL AMBULANTES	Positivo	A(H3)	No se detecta	No se detecta	2		0		0	0	0	0	0	0	0	0	0	0	0	0	0	0	0	0	0	0	NO NEUMONÍA			0	0	0	0	0	NO NEUMONIA				2	80	0			0	0
2014-01-15	336804	Hombre	45	H.GENERAL AMBULANTES	Positivo	A(H3)	No se detecta	No se detecta	2		1		0	0	0	0	0	0	0	0	0	0	0	0	0	0	0	0	0	0	45	1		0	0	0	1	0	1				1		0			0	0
2014-01-15	237359	Hombre	67	H.GENERAL AMBULANTES	Positivo	#	Positivo	No se detecta	1		0		0	0	0	0	0	0	0	0	0	0	0	0	0	0	0	0	0	0	NO NEUMONIA			0	0	0	0	0	NO NEUMONIA				2		1			0	0
2014-01-15	608694	Hombre	60	H.GENERAL AMBULANTES	Positivo	#	Positivo	No se detecta	1		0		0	0	0	0	0	0	0	0	0	0	0	0	0	0	0	0	0	0	NO NEUMONIA			0	0	0	0	0	NO NEUMONIA				2		0			0	0
2014-01-15	53283	Mujer	78	H.GENERAL INGRESADOS	Positivo	#	Positivo	No se detecta	1		0		0	0	0	0	0	0	0	0	0	0	0	0	0	0	0	0	0	0	NO NEUMONIA			0	0	0	0	0	NO NEUMONIA						1			1	0
2014-01-16	342236	Mujer	66	H.GENERAL INGRESADOS	Positivo	#	Positivo	No se detecta	1		0		0	0	0	0	0	0	0	0	0	0	0	0	0	0	0	0	0	0	NO NEUMONIA			0	0	0	0	0	NO NEUMONIA		1				1			1	0
2014-01-16	599826	Hombre	74	H.GENERAL INGRESADOS	Positivo	A(H3)	No se detecta	No se detecta	2		0		0	0	0	0	0	0	0	0	0	0	0	0	0	0	0	0	0	0	NO NEUMONIA			0	0	0	0	0	NO NEUMONIA		1				1			0	0
2014-01-16	61417	Mujer	71	H.GENERAL INGRESADOS	Positivo	#	Positivo	No se detecta	1		1		0	0	1	0	1	0	0	0	0	0	0	0	0	0	0	0	0	0	101	4		0	0	0	1	1	2				0		0			1	0
2014-01-16	496633	Hombre	80	H.GENERAL AMBULANTES	Positivo	#	Positivo	No se detecta	1		0		0	0	0	0	0	0	0	0	0	0	0	0	0	0	0	0	0	0	NO NEUMONIA			0	0	0	0	0	NO NEUMONIA		0		2		1			0	0
2014-01-16	1201198	Mujer	32	H. MATERNAL AMBULANTES	Positivo	#	Positivo	No se detecta	1		0		0	0	0	0	0	0	0	0	0	0	0	0	0	0	0	0	0	0	NO NEUMONIA			0	0	0	0	0	NO NEUMONIA						0			0	0
2014-01-16	1030923	Hombre	38	C.R.T.Q. INGRESADOS	Positivo	A(H3)	No se detecta	No se detecta	2		0		0	0	0	0	0	0	0	0	0	0	0	0	0	0	0	0	0	0	NO NEUMONIA			0	0	0	0	0	NO NEUMONIA				0		0			0	0
2014-01-16	134451	Mujer	46	H.GENERAL AMBULANTES	Positivo	#	Positivo	No se detecta	1		1		0	0	0	0	0	0	0	0	0	0	0	0	0	0	0	0	0	0	36	1		0	0	0	0	0	0				1	28	0			0	0
2014-01-16	150066	Hombre	79	H.GENERAL INGRESADOS	Positivo	#	Positivo	No se detecta	1		0		0	0	0	0	0	0	0	0	0	0	0	0	0	0	0	0	0	0	NO NEUMONIA			0	0	0	0	0	NO NEUMONIA		0		2		1			1	0
2014-01-16	353886	Mujer	41	H.GENERAL INGRESADOS	Positivo	A(H3)	No se detecta	No se detecta	2		0		0	0	0	0	0	0	0	0	0	0	0	0	0	0	0	0	0	0	NO NEUMONIA			0	0	0	0	0	NO NEUMONIA						0			0	1
2014-01-16	546168	Hombre	78	H.GENERAL AMBULANTES	Positivo	#	Positivo	No se detecta	1		1		0	0	0	0	1	0	1	0	1	0	0	0	0	1	0	1	0	0	148	5		0	1	0	1	1	3						0			1	0
2014-01-16	172476	Hombre	67	H.GENERAL INGRESADOS	Positivo	#	Positivo	No se detecta	1		1		0	0	1	0	1	0	1	0	0	0	0	0	0	1	0	0	0	1	147	5		0	0	0	1	1	2						0			0	0
2014-01-17	778567	Hombre	25	H.GENERAL INGRESADOS	Positivo	A(H3)	No se detecta	No se detecta	2		0		0	0	0	0	0	0	0	0	0	0	0	0	0	0	0	0	0	0	NO NEUMONIA			0	0	0	0	0	NO NEUMONIA						0			0	0
2014-01-17	600431	Mujer	86	H.GENERAL INGRESADOS	Positivo	#	No se detecta	No se detecta	2		0		0	0	0	0	0	0	0	0	0	0	0	0	0	0	0	0	0	0	NO NEUMONIA			0	0	0	0	0	NO NEUMONIA		1		0		0			1	0
2014-01-17	253499	Mujer	61	H.GENERAL AMBULANTES	Positivo	#	No se detecta	No se detecta	2		0		0	0	0	0	0	0	0	0	0	0	0	0	0	0	0	0	0	0	NO NEUMONIA			0	0	0	0	0	NO NEUMONIA						0			0	1
2014-01-17	345352	Hombre	80	H.GENERAL AMBULANTES	Positivo	#	Positivo	No se detecta	1		0		0	0	0	0	0	0	0	0	0	0	0	0	0	0	0	0	0	0	NO NEUMONIA			0	0	0	0	0	NO NEUMONIA						1			0	0
2014-01-17	434276	Hombre	66	H.GENERAL INGRESADOS	Positivo	#	No se detecta	No se detecta	2		0		0	0	0	0	0	0	0	0	0	0	0	0	0	0	0	0	0	0	NO NEUMONIA			0	0	0	0	0	NO NEUMONIA		1				0			0	0
2014-01-17	470093	Mujer	87	H.GENERAL INGRESADOS	Positivo	#	Positivo	No se detecta	1		0		0	0	0	0	0	0	0	0	0	0	0	0	0	0	0	0	0	0	NO NEUMONIA			0	0	0	0	0	NO NEUMONIA		1				0			0	0
2014-01-17	465681	Mujer	28	H. MATERNAL INGRESADOS	Positivo	#	Positivo	No se detecta	1		0		0	0	0	0	0	0	0	0	0	0	0	0	0	0	0	0	0	0	NO NEUMONIA			0	0	0	0	0	NO NEUMONIA						0			0	0
2014-01-17	867876	Hombre	54	H.GENERAL AMBULANTES	Positivo	#	Positivo	No se detecta	1		0		0	0	0	0	0	0	0	0	0	0	0	0	0	0	0	0	0	0	NO NEUMONIA			0	0	0	0	0	NO NEUMONIA		1		1		0			0	0
2014-01-17	830354	Mujer	41	C.R.T.Q. INGRESADOS	Positivo	#	Positivo	No se detecta	1		0		0	0	0	0	0	0	0	0	0	0	0	0	0	0	0	0	0	0	NO NEUMONIA			0	0	0	0	0	NO NEUMONIA		0				0			0	0
2014-01-17	333664	Hombre	51	C.R.T.Q. INGRESADOS	Positivo	#	Positivo	No se detecta	1		1		0	0	1	0	1	0	1	0	0	1	0	0	0	1	0	0	0	0	141	5		0	0	1	1	0	2		0		1	65	0			0	0
2014-01-17	352118	Mujer	71	H.GENERAL INGRESADOS	Positivo	#	Positivo	No se detecta	1		0		0	0	0	0	0	0	0	0	0	0	0	0	0	0	0	0	0	0	NO NEUMONIA			0	0	0	0	0	NO NEUMONIA		0		0		1			0	0
2014-01-17	597118	Hombre	66	H. MATERNAL INGRESADOS	Positivo	#	Positivo	No se detecta	1		0		0	0	0	0	0	0	0	0	0	0	0	0	0	0	0	0	0	0	NO NEUMONIA			0	0	0	0	0	NO NEUMONIA		1		2		0			0	0
2014-01-17	59798	Hombre	65	C.R.T.Q. INGRESADOS	Positivo	#	Positivo	No se detecta	1		0		0	0	0	0	0	0	0	0	0	0	0	0	0	0	0	0	0	0	NO NEUMONIA			0	0	0	0	0	NO NEUMONIA		1		2		1			0	0
2014-01-17	927842	Mujer	21	H. MATERNAL INGRESADOS	Positivo	A(H3)	No se detecta	No se detecta	2		0		0	0	0	0	0	0	0	0	0	0	0	0	0	0	0	0	0	0	NO NEUMONIA			0	0	0	0	0	NO NEUMONIA		1				0			0	0
2014-01-17	1214810	Mujer	26	H. MATERNAL INGRESADOS	Positivo	#	Positivo	No se detecta	1		0		0	0	0	0	0	0	0	0	0	0	0	0	0	0	0	0	0	0	NO NEUMONIA			0	0	0	0	0	NO NEUMONIA						0			0	0
2014-01-18	687945	Hombre	69	C.R.T.Q. INGRESADOS	Positivo	#	Positivo	No se detecta	1		0		0	0	0	0	0	0	0	0	0	0	0	1	0	0	0	0	0	0	NO NEUMONIA			0	0	0	0	0	NO NEUMONIA				2		1 ?			0	0
2014-01-18	326192	Mujer	25	C.R.T.Q. INGRESADOS	Positivo	#	Positivo	No se detecta	1		0		0	0	0	0	0	0	0	0	0	0	0	0	0	0	0	0	0	0	NO NEUMONIA			0	0	0	0	0	NO NEUMONIA						0			0	0
2014-01-18	615028	Mujer	64	H.GENERAL AMBULANTES	Positivo	#	No se detecta	No se detecta	2		0																				NO NEUMONÍA								NO NEUMONIA		0		2		0			1	0
2014-01-18	929363	Hombre	66	H.GENERAL AMBULANTES	Positivo	#	Positivo	No se detecta	1		1		0	0	0	0	1	0	0	0	1	0	0	0	0	0	0	0	0	0	96	4		0	1	0	0	1	2				2		1			1	0
2014-01-18	794076	Mujer	86	H.GENERAL INGRESADOS	Positivo	#	No se detecta	No se detecta	2		0																				NO NEUMONIA								NO NEUMONIA						1			0	0
2014-01-18	283333	Hombre	82	C.R.T.Q. INGRESADOS	Positivo	#	No se detecta	No se detecta	2		0																				NO NEUMONIA								NO NEUMONIA				2		0			0	0
2014-01-18	88300	Mujer	81	C.R.T.Q. INGRESADOS	Positivo	#	Positivo	No se detecta	1		0																				NO NEUMONIA								NO NEUMOMIA		0		0		0			0	0
2014-01-18	134295	Mujer	81	H.GENERAL AMBULANTES	Positivo	#	Positivo	No se detecta	1		0																				NO NEUMONIA								NO NEUMONIA		1		0		2			0	0
2014-01-18	489663	Mujer	51	H.GENERAL AMBULANTES	Positivo	#	Positivo	No se detecta	1		1		0	0	0	0	0	0	0	0	0	0	0	0	0	0	0	0	0	0	41	1		0	0	0	0	0	0		0		1		0			0	0
2014-01-18	30854	Mujer	81	H.GENERAL AMBULANTES	Positivo	#	No se detecta	No se detecta	2		0																				NO NEUMONIA								NO NEUMONIA		1				0			0	0
2014-01-18	1058355	Mujer	30	H. MATERNAL INGRESADOS	Positivo	#	Positivo	No se detecta	1		0																				NO NEUMONIA								NO NEUMONIA		0				0			0	1
2014-01-18	252924	Mujer	85	H.GENERAL INGRESADOS	Positivo	#	Positivo	No se detecta	1		0																				NO NEUMONIA								NO NEUMONIA		1				0			1	0
2014-01-19	1217104	Mujer	89	C.R.T.Q. INGRESADOS	Positivo	#	No se detecta	No se detecta	2		0																				NO NEUMONIA								NO NEUMONIA		1				0			0	0
2014-01-19	767036	Hombre	78	H.GENERAL AMBULANTES	Positivo	#	No se detecta	No se detecta	2		0																				NO NEUMONIA								NO NEUMONIA		0		2		0			0	0
2014-01-19	102649	Hombre	67	H.GENERAL INGRESADOS	Positivo	#	Positivo	No se detecta	1		1		0	0	0	0	0	0	0	0	0	0	0	0	1	1	0	0	0	0	117	4		0	0	0	1	1	2		1		1		0			0	0
2014-01-19	878366	Mujer	29	H. MATERNAL INGRESADOS	Positivo	#	Positivo	No se detecta	1		0																				NO NEUMONIA								NO NEUMONIA						1			0	0
2014-01-19	486644	Mujer	35	H.GENERAL AMBULANTES	Positivo	#	Positivo	No se detecta	1		1		0	0	0	1	0	0	0	0	0	0	0	0	0	0	0	0	0	0	45	1		0	0	0	0	0	0		0		1	10	0			0	1
2014-01-19	1096950	Mujer	43	H.GENERAL INGRESADOS	Positivo	#	Positivo	No se detecta	1		0																				NO NEUMONIA								NO NEUMONIA		1		1		0			0	0
2014-01-20	1091945	Mujer	33	H. MATERNAL INGRESADOS	Positivo	#	Positivo	No se detecta	1		0																				NO NEUMONIA								NO NEUMONIA						0			0	0
2014-01-20	1204327	Hombre	72	H.GENERAL INGRESADOS	Positivo	#	Positivo	No se detecta	1		0																				NO NEUMONIA								NO NEUMONIA		0		2		0			0	0
2014-01-20	554841	Hombre	74	H.GENERAL AMBULANTES	Positivo	#	No se detecta	No se detecta	2		0																				NO NEUMONIA								NO NEUMONIA		0		2		1			1	0
2014-01-20	37278	Hombre	76	H.GENERAL AMBULANTES	Positivo	#	Positivo	No se detecta	1		0																				NO NEUMONIA								NO NEUMONIA		0		2		0			0	0
2014-01-20	924463	Hombre	71	H.GENERAL AMBULANTES	Positivo	#	No se detecta	No se detecta	2		1		0	0	0	0	0	0	0	0	1	0	0	1	0	0	0	0	0	1	111	4		0	1	0	1	1	3		0		1		1			1	0
2014-01-20	651907	Mujer	86	H.GENERAL AMBULANTES	Positivo	#	Positivo	No se detecta	1		0																				NO NEUMONIA								NO NEUMONIA		0				1			0	0
2014-01-20	684838	Mujer	35	H. MATERNAL AMBULANTES	Positivo	#	Positivo	No se detecta	1		1		0	0	0	0	0	0	0	0	0	0	0	0	0	0	0	0	0	0	25	1		0	0	0	0	0	0		0				0			0	0
2014-01-20	734787	Hombre	42	H.GENERAL AMBULANTES	Positivo	#	Positivo	No se detecta	1		1		0	0	0	0	0	0	0	0	0	0	0	0	0	0	0	0	0	0	42	1		0	0	0	0	0	0		1		1		0			0	0
2014-01-20	188919	Hombre	77	H.GENERAL AMBULANTES	Positivo	#	Positivo	No se detecta	1		1		0	0	0	0	0	1	0	0	1	0	0	1	0	0	1	0	0	0	117	4		0	1	0	0	1	2		0		1	60	0			0	0
2014-01-20	1217305	Hombre	90	H.GENERAL AMBULANTES	Positivo	#	No se detecta	No se detecta	2		1		0	1	0	0	1	0	0	0	0	0	0	0	0	0	0	0	0	1	120	4		0	0	0	0	1	0		0				1			0	0
2014-01-20	825970	Mujer	64	H.GENERAL INGRESADOS	Positivo	#	Positivo	No se detecta	1		1		0	0	0	0	0	0	0	0	0	0	0	1	0	0	0	0	0	0	64	2		0	0	0	0	0	0						0			0	0
2014-01-21	503599	Mujer	73	H.GENERAL AMBULANTES	Positivo	#	Positivo	No se detecta	1		0																				NO NEUMONIA								NO NEUMONIA		1							1	0
2014-01-21	293019	Hombre	85	H.GENERAL AMBULANTES	Positivo	#	Positivo	No se detecta	1		0																				NO NEUMONIA								NO NEUMONIA				2		1			0	0
2014-01-21	327142	Hombre	61	H.GENERAL AMBULANTES	Positivo	#	Positivo	No se detecta	1		0																				NO NEUMONIA								NO NEUMONIA						0			0	0
2014-01-21	227285	Mujer	57	H.GENERAL AMBULANTES	Positivo	#	Positivo	No se detecta	1		1		0	0	0	0	1	0	0	0	0	1	0	0	0	0	0	0	0	1	87	3		0	0	0	0	1	1				2		0			0	0
2014-01-21	1146095	Hombre	73	H.GENERAL AMBULANTES	Positivo	#	No se detecta	No se detecta	2		0																				NO NEUMONIA								NO NEUMONIA						0			0	0
2014-01-21	172656	Mujer	74	H. MATERNAL INGRESADOS	Positivo	#	Positivo	No se detecta	1		1		0	0	1	0	0	0	0	1	1	0	0	0	0	0	1	0	1	1	174	5		1	0	0	0	1	2				0					0	0
2014-01-21	889837	Mujer	78	H.GENERAL AMBULANTES	Positivo	#	No se detecta	No se detecta	2		0																				NO NEUMONIA								NO NEUMONIA		1		0		0			0	0
2014-01-22	667644	Mujer	83	H.GENERAL AMBULANTES	Positivo	#	Positivo	No se detecta	1		0																				NO NEUMONIA								NO NEUMONIA									1	0
2014-01-22	1162191	Mujer	86	H.GENERAL AMBULANTES	Positivo	#	No se detecta	No se detecta	2		0																				NO NEUMONIA								NO NEUMONIA		0		0		0			0	0
2014-01-22	1208906	Mujer	31	H. MATERNAL INGRESADOS	Positivo	#	Positivo	No se detecta	1		0																				NO NEUMONIA								NO NEUMONIA									0	0
2014-01-22	368882	Mujer	69	H.GENERAL AMBULANTES	Positivo	#	Positivo	No se detecta	1		1		0	0	1	0	0	0	0	0	0	0	0	0	0	0	0	0	0	0	89	3		0	0	0	0	1	1									0	0
2014-01-22	688157	Mujer	31	H. MATERNAL AMBULANTES	Positivo	#	Positivo	No se detecta	1		0																				NO NEUMONIA								NO NEUMONIA									0	0
2014-01-23	1215430	Mujer	24	H. MATERNAL AMBULANTES	Positivo	A(H3)	No se detecta	No se detecta	2		0																				NO NEUMONIA								NO NEUMONIA						0			0	0
2014-01-23	1217413	Hombre	30	H.GENERAL INGRESADOS	Positivo	#	Positivo	No se detecta	1		1		0	0	0	0	0	0	0	0	0	0	0	0	0	0	0	0	0	0	30	1		0	0	0	0	0	0		0		1					0	0
2014-01-23	247839	Mujer	64	H.GENERAL AMBULANTES	Positivo	#	Positivo	No se detecta	1		1		0	1	1	0	0	0	1	0	1	0	0	0	0	0	0	0	0	1	124	4		0	1	0	0	0	1		0		1	25				0	0
2014-01-23	1155553	Hombre	64	H.GENERAL AMBULANTES	Positivo	#	Positivo	No se detecta	1		0																				NO NEUMONIA								NO NEUMONIA		0		2		1			0	0
2014-01-23	517779	Mujer	48	H.GENERAL AMBULANTES	Positivo	#	Positivo	No se detecta	1		0																				NO NEUMONIA								NO NEUMONIA		0		1		0			0	0
2014-01-23	611835	Hombre	70	H.GENERAL AMBULANTES	Positivo	#	Positivo	No se detecta	1		1		0	0	0	0	0	0	0	0	0	0	0	0	0	0	0	0	0	1	80	3		0	0	0	1	1	2		0		2	35	1			0	0
2014-01-24	342041	Hombre	78	H.GENERAL AMBULANTES	Positivo	#	Positivo	No se detecta	1		0																				NO NEUMONIA								NO NEUMONIA		0		2		0			0	0
2014-01-24	267067	Hombre	57	H.GENERAL AMBULANTES	Positivo	#	Positivo	No se detecta	1		0																				NO NEUMONIA								NO NEUMONIA		1		1	40	0			0	0
2014-01-24	776361	Mujer	36	H.GENERAL AMBULANTES	Positivo	#	Positivo	No se detecta	1		0																				NO NEUMONIA								NO NEUMONIA		0				0			0	0
2014-01-24	192367	Mujer	63	H.GENERAL INGRESADOS	Positivo	#	No se detecta	No se detecta	2		0																				NO NEUMONIA								NO NEUMONIA		0				0			1	0
2014-01-24	1031276	Mujer	29	H. MATERNAL AMBULANTES	Positivo	#	Positivo	No se detecta	1		1		0	0	0	0	0	0	0	0	0	1	0	0	0	0	0	0	0	0	39	1		0	0	1	0	0	1		0				0			0	0
2014-01-25	684089	Hombre	91	C.R.T.Q. INGRESADOS	Positivo	#	No se detecta	No se detecta	2		0																				NO NEUMONIA								NO NEUMONIA		0				0			1	0
2014-01-25	1091605	Mujer	29	C.R.T.Q. INGRESADOS	Positivo	#	Positivo	No se detecta	1		1		0	0	0	0	0	0	0	0	0	0	0	0	0	0	0	0	0	0	19	1		0	0	0	0	0	0		0		0		0			0	0
2014-01-25	320446	Mujer	67	C.R.T.Q. INGRESADOS	Positivo	#	No se detecta	No se detecta	2		0																				NO NEUMONIA								NO NEUMONIA		1				1			0	0
2014-01-25	1215897	Mujer	68	H.GENERAL INGRESADOS	Positivo	A(H3)	No se detecta	No se detecta	2		1		0	0	0	0	0	0	0	0	1	1	0	0	0	1	0	0	1	1	138	5		0	1	1	1	1	4		1		1		1			0	0
2014-01-25	228710	Hombre	75	C.R.T.Q. INGRESADOS	Positivo	#	Positivo	No se detecta	1		0																				NO NEUMONIA								NO NEUMONIA				2					1	0
2014-01-25	517241	Hombre	67	H.GENERAL INGRESADOS	Positivo	A(H1N1)pdm09	No se detecta	No se detecta	1		1		0	0	0	0	0	0	0	1	1	1	0	0	0	1	0	0	0	1	157	5		1	1	1	1	1	5				2					0	0
2014-01-25	686887	Mujer	67	H.GENERAL AMBULANTES	Positivo	#	Positivo	No se detecta	1		0		0	0	0	0	0	0	0	0	0	0	0	1	0	0	0	0	0	0	NO NEUMONIA			0	0	0	0	0	NO NEUMONÍA									0	0
2014-01-26	168664	Mujer	99	H.GENERAL AMBULANTES	Positivo	#	No se detecta	No se detecta	2		1		1	1	0	0	1	0	0	1	1	0	0	0	0	0	0	0	0	1	159	5		1	1	1	1	1	5									0	0
2014-01-26	446330	Hombre	50	H.GENERAL INGRESADOS	Positivo	#	Positivo	No se detecta	1		1		0	0	0	0	0	0	1	0	0	0	0	0	0	1	0	0	0	0	81	3		0	0	0	1	0	1		0		0		0			0	0
2014-01-27	54402	Mujer	57	H.GENERAL AMBULANTES	Positivo	#	Positivo	No se detecta	1		0		0	0	0	0	0	0	0	0	0	0	0	0	0	0	0	0	0	0	NO NEUMONIA			0	0	0	0	0	NO NEUMONIA		0							0	0
2014-01-27	192797	Mujer	55	H.GENERAL AMBULANTES	Positivo	#	Positivo	No se detecta	1		0		0	0	0	0	0	0	0	0	0	0	0	0	0	0	0	0	0	0	NO NEUMONIA			0	0	0	0	0	NO NEUMONIA		0		1	40				0	0
2014-01-27	516415	Mujer	85	H.GENERAL AMBULANTES	Positivo	#	No se detecta	No se detecta	2		0		0	0	0	0	0	0	0	0	0	0	0	0	0	0	0	0	0	0	NO NEUMONIA			0	0	0	0	0	NO NEUMONIA				0					1	0
2014-01-27	790869	Mujer	22	H. MATERNAL INGRESADOS	Positivo	A(H3)	No se detecta	No se detecta	2		0		0	0	0	0	0	0	0	0	0	0	0	0	0	0	0	0	0	0	NO NEUMONIA			0	0	0	0	0	NO NEUMONIA		0							0	0
2014-01-27	299238	Hombre	69	H.GENERAL AMBULANTES	Positivo	#	Positivo	No se detecta	1		0		0	0	0	0	0	0	0	0	0	0	0	0	0	0	0	0	0	0	NO NEUMONIA			0	0	0	0	0	NO NEUMONIA		1		0		1			0	0
2014-01-27	658254	Mujer	86	H.GENERAL AMBULANTES	Positivo	#	Positivo	No se detecta	1		1		0	0	0	0	0	0	0	0	1	0	0	0	0	0	0	0	0	1	106	4		0	1	0	0	1	2		0		1	10	1			0	0
2014-01-28	707783	Mujer	62	H.GENERAL AMBULANTES	Positivo	#	No se detecta	No se detecta	2		0		0	0	0	0	0	0	0	0	0	0	0	0	0	0	0	0	0	0	NO NEUMONIA			0	0	0	0	0	NO NEUMONIA				1	40	0			0	0
2014-01-28	424505	Hombre	57	H.GENERAL AMBULANTES	Positivo	#	Positivo	No se detecta	1		1		0	0	0	0	0	0	0	0	0	0	0	0	0	0	1	0	0	1	86	3		0	0	0	0	0	0		0		1	60				0	0
2014-01-28	1217867	Mujer	62	H.GENERAL AMBULANTES	Positivo	#	No se detecta	No se detecta	2		0		0	0	0	0	0	0	0	0	0	0	0	0	0	0	0	0	0	0	NO NEUMONIA			0	0	0	0	0	NO NEUMONIA						1			1	0
2014-01-28	193498	Hombre	81	H.GENERAL INGRESADOS	Positivo	#	No se detecta	No se detecta	2		0		0	0	0	0	0	0	0	0	0	0	0	0	0	0	0	0	0	0	NO NEUMONIA			0	0	0	0	0	NO NEUMONIA						1			0	0
2014-01-29	167019	Hombre	68	H.GENERAL AMBULANTES	Positivo	#	Positivo	No se detecta	1		1		0	0	1	0	1	0	1	1	0	0	0	1	1	0	0	0	0	0	228	5		1	0	0	1	1	3		1				0			1	0
2014-01-29	687320	Hombre	82	H.GENERAL AMBULANTES	Positivo	#	No se detecta	No se detecta	2		1		0	0	0	0	0	0	0	0	0	0	0	0	0	0	0	0	0	1	92	4		0	0	0	0	1	1				2	60	1			0	0
2014-01-29	243450	Hombre	63	H.GENERAL INGRESADOS	Positivo	#	Positivo	No se detecta	1		0		0	0	0	0	0	0	0	0	0	0	0	0	0	0	0	0	0	0	NO NEUMONIA			0	0	0	0	0	NO NEUMONIA									0	0
2014-01-29	587097	Hombre	59	H.GENERAL AMBULANTES	Positivo	#	Positivo	No se detecta	1		0		0	0	0	0	0	0	0	0	0	0	0	0	0	0	0	0	0	0	NO NEUMONIA			0	0	0	0	0	NO NEUMONIA		1		2		1			1	0
2014-01-29	78883	Hombre	80	H.GENERAL AMBULANTES	Positivo	#	Positivo	No se detecta	1		0		0	0	0	0	0	0	0	0	0	0	0	0	0	0	0	0	0	0	NO NEUMONIA			0	0	0	0	0	NO NEUMONIA		0		2		1			0	0
2014-01-30	810109	Mujer	72	H.GENERAL AMBULANTES	Positivo	#	Positivo	No se detecta	1		1		0	0	1	0	1	0	0	0	1	0	0	0	1	1	0	0	0	0	182	5		0	1	0	1	1	3		0							0	0
2014-01-30	873514	Mujer	59	H.GENERAL AMBULANTES	Positivo	#	Positivo	No se detecta	1		0		0	0	0	0	0	0	0	0	0	0	0	0	0	0	0	0	0	0	NO NEUMONIA			0	0	0	0	0	NO NEUMONIA		1							0	0
2014-01-30	32693	Mujer	91	H.GENERAL AMBULANTES	Positivo	#	No se detecta	No se detecta	2		1		0	0	0	0	1	0	1	0	0	0	0	0	0	1	1	0	1	1	191	5		0	0	0	1	1	2		0							0	0
2014-01-30	285576	Mujer	51	H.GENERAL AMBULANTES	Positivo	#	Positivo	No se detecta	1		0		0	0	0	0	0	0	0	0	0	0	0	0	0	0	0	0	0	0	NO NEUMONIA			0	0	0	0	0	NO NEUMONIA		0				0			0	0
2014-01-30	509295	Hombre	81	H.GENERAL AMBULANTES	Positivo	#	Positivo	No se detecta	1		0		0	0	0	0	0	0	0	0	0	0	0	0	0	0	0	0	0	0	NO NEUMONIA			0	0	0	0	0	NO NEUMONIA		0				1			1	0
2014-01-31	448195	Mujer	32	H.GENERAL AMBULANTES	Positivo	#	No se detecta	No se detecta	2		0		0	0	0	0	0	0	0	0	0	0	0	1	0	0	0	0	0	0	NO NEUMONIA			0	0	0	0	0	NO NEUMONIA				0		0			0	0
2014-01-31	885818	Mujer	40	H. MATERNAL INGRESADOS	Positivo	#	Positivo	No se detecta	1		1		0	0	0	0	0	0	0	0	0	0	0	0	0	0	0	0	0	0	30	1		0	0	0	0	0	0		0				0			0	0
2014-01-31	210158	Hombre	93	H.GENERAL AMBULANTES	Positivo	#	No se detecta	No se detecta	2		0		0	0	0	0	0	0	0	0	0	0	0	0	0	0	0	0	0	0	NO NEUMONIA			0	0	0	0	0	NO NEUMONIA		0				1			0	0
2014-01-31	991442	Hombre	65	H.GENERAL AMBULANTES	Positivo	#	Positivo	No se detecta	1		0		0	0	0	0	0	0	0	0	0	0	0	0	0	0	0	0	0	0	NO NEUMONIA			0	0	0	0	0	NO NEUMONIA		0				1			0	0
2014-02-01	638551	Hombre	49	C.R.T.Q. INGRESADOS	Positivo	#	Positivo	No se detecta	1		0		0	0	0	0	0	0	0	0	0	0	0	0	0	0	0	0	0	0	NO NEUMONIA			0	0	0	0	0	NO NEUMONIA		0		0		0			0	0
2014-02-01	1217544	Mujer	36	H. MATERNAL INGRESADOS	Positivo	#	Positivo	No se detecta	1		0		0	0	0	0	0	0	0	0	0	0	0	0	0	0	0	0	0	0	NO NEUMONIA			0	0	0	0	0	NO NEUMONIA									0	0
2014-02-01	166	Mujer	85	H.GENERAL INGRESADOS	Positivo	#	No se detecta	No se detecta	2		0		0	0	0	0	0	0	0	0	0	0	0	1	0	0	0	0	0	0	NO NEUMONIA			0	0	0	0	0	NO NEUMONIA		0							0	0
2014-02-02	10870	Hombre	56	H.GENERAL INGRESADOS	Positivo	#	Positivo	No se detecta	1		1		0	0	0	1	0	0	0	0	0	0	0	0	1	1	0	0	0	0	126	4		0	0	0	1	0	1		0				NO CONSTA			0	0
2014-02-02	356998	Hombre	67	H.GENERAL AMBULANTES	Positivo	#	Positivo	No se detecta	1		0		0	0	0	0	0	0	0	0	0	0	0	0	0	0	0	0	0	0	NO NEUMONIA			0		0	0	0	NO NEUMONIA		0		2		1			0	0
2014-02-02	504333	Hombre	50	H. MATERNAL INGRESADOS	Positivo	A(H3)	No se detecta	No se detecta	2		1		0	0	1	0	0	0	0	0	0	0	0	0	0	0	0	0	1	0	90	3		0	0	0	1	0	1				1		NO CONSTA			0	0
2014-02-02	847521	Mujer	30	H. MATERNAL INGRESADOS	Positivo	#	Positivo	No se detecta	1		0		0	0	0	0	0	0	0	0	0	0	0	0	0	0	0	0	0	0	NO NEUMONIA			0	0	0	0	0	NO NEUMONIA		0				0			0	0
2014-02-03	998874	Mujer	34	H. MATERNAL INGRESADOS	Positivo	#	Positivo	No se detecta	1		0		0	0	0	0	0	0	0	0	0	0	0	0	0	0	0	0	0	0	NO NEUMONIA			0	0	0	0	0	NO NEUMONIA						0			0	0
2014-02-03	57443	Mujer	87	H.GENERAL AMBULANTES	Positivo	#	No se detecta	No se detecta	2		0		0	0	0	0	0	0	0	0	0	0	0	0	0	0	0	0	0	0	NO NEUMONIA			0	0	0	0	0	NO NEUMONIA		0		0		1: 5 DIAS ANTES			0	0
2014-02-03	278430	Hombre	89	H.GENERAL AMBULANTES	Positivo	#	No se detecta	No se detecta	2		0		0	0	0	0	0	0	0	0	0	0	0	0	0	0	0	0	0	0	NO NEUMONIA			0	0	0	0	0	NO NEUMONIA		0				1			1	0
2014-02-04	111656	Hombre	86	H.GENERAL AMBULANTES	Positivo	#	Positivo	No se detecta	1		1		1	1	0	0	0	0	0	0	1	0	0	1	0	0	0	0	0	1	126	4		0	1	0	1	1	3		0		2	50	1			0	0
2014-02-04	603472	Hombre	66	H.GENERAL AMBULANTES	Positivo	#	Positivo	No se detecta	1		0		0	0	0	0	0	0	0	0	0	0	0	0	0	0	0	0	0	0	NO NEUMONIA			0	0	0	0	0	NO NEUMONIA		0		1		0			0	0
2014-02-05	341048	Hombre	65	H.GENERAL AMBULANTES	Positivo	#	Positivo	No se detecta	1		0		0	0	0	0	0	0	0	0	0	0	0	0	0	0	0	0	0	0	NO NEUMONIA			0	0	0	0	0	NO NEUMONIA		0				0			1	0
2014-02-05	537431	Mujer	83	H.GENERAL AMBULANTES	Positivo	#	No se detecta	No se detecta	2		0		0	0	0	0	0	0	0	0	0	0	0	0	0	0	0	0	0	0	NO NEUMONIA			0	0	0	0	0	NO NEUMONIA		0							0	0
2014-02-07	853854	Mujer	34	H.GENERAL AMBULANTES	Positivo	#	No se detecta	No se detecta	2		0		0	0	0	0	0	0	0	0	0	0	0	0	0	0	0	0	0	0	NO NEUMONIA			0	0	0	0	0	NO NEUMONIA		0				0			0	0
2014-02-07	281989	Hombre	55	H.GENERAL AMBULANTES	Positivo	#	Positivo	No se detecta	1		1		0	0	1	0	1	0	0	0	1	0	0	1	0	0	0	0	0	1	134	5		0	1	0	1	0	2		0		2					0	0
2014-02-08	183392	Hombre	72	H.GENERAL AMBULANTES	Positivo	#	No se detecta	No se detecta	2		0		0	0	0	0	0	0	0	0	0	0	0	0	0	0	0	0	0	0	NO NEUMONIA			0	0	0	0	0	NO NEUMONIA		0				0			0	0
2014-02-09	448066	Hombre	77	H. MATERNAL INGRESADOS	Positivo	A(H3)	No se detecta	No se detecta	2		0		0	0	0	0	0	0	0	0	0	0	0	0	0	0	0	0	0	0	NO NEUMONIA			0	0	0	0	0	NO NEUMONIA									0	0
2014-02-09	775909	Mujer	57	H.GENERAL AMBULANTES	Positivo	#	No se detecta	No se detecta	2		1		0	0	0	0	0	0	0	0	0	0	0	0	0	0	0	0	0	0	47	1		0	0	0	1	0	1		0		0		0			0	0
2014-02-10	24850	Mujer	86	H.GENERAL AMBULANTES	Positivo	#	No se detecta	No se detecta	2		1		0	0	0	0	0	0	0	1	1	0	0	0	0	1	0	0	0	1	136	5		1	1	0	1	1	4		0		0					0	0
2014-02-10	287946	Hombre	76	H.GENERAL AMBULANTES	Positivo	#	No se detecta	No se detecta	2		0		0	0	0	0	0	0	0	0	0	0	0	0	0	0	0	0	0	0	NO NEUMONIA			0	0	0	0	0	NO NEUMONIA		0		2	75	1			0	0
2014-02-11	360553	Mujer	78	H.GENERAL AMBULANTES	Positivo	#	Positivo	No se detecta	1		1		0	0	0	0	1	0	0	0	0	0	0	1	0	1	0	0	0	0	108	4		0	0	0	1	1	2		0							0	0
2014-02-11	1035987	Hombre	81	H.GENERAL AMBULANTES	Positivo	#	No se detecta	No se detecta	2		0		0	0	0	0	0	0	0	0	0	0	0	0	0	0	0	0	0	0	NO NEUMONIA			0	0	0	0	0	NO NEUMONIA		0				0			1	0
2014-02-11	248876	Hombre	86	H.GENERAL AMBULANTES	Positivo	#	No se detecta	No se detecta	2		0		0	0	0	0	0	0	0	0	0	0	0	0	0	0	0	0	0	0	NO NEUMONIA			0	0	0	0	0	NO NEUMONIA		0		1	50				0	0
2014-02-12	1219013	Hombre	70	H.GENERAL AMBULANTES	Positivo	#	Positivo	No se detecta	1		1		0	0	1	1	0	0	0	0	0	0	0	0	0	0	0	0	0	1	130	4		0	0	0	0	1	1		0				0			0	0
2014-02-12	654993	Hombre	82	H.GENERAL AMBULANTES	Positivo	#	Positivo	No se detecta	1		0		0	0	0	0	0	0	0	0	0	0	0	0	0	0	0	0	0	0	NO NEUMONIA			0	0	0	0	0	NO NEUMONIA		0		2		0			0	0
2014-02-12	631130	Mujer	64	H.GENERAL AMBULANTES	Positivo	#	No se detecta	No se detecta	2		0		0	0	0	0	0	0	0	0	0	0	0	0	0	0	0	0	0	0	NO NEUMONIA			0	0	0	0	0	NO NEUMONIA		0				1			0	0
2014-02-13	322887	Hombre	64	H.GENERAL AMBULANTES	Positivo	#	Positivo	No se detecta	1		0		0	0	0	0	0	0	0	0	0	0	0	0	0	0	0	0	0	0	NO NEUMONIA			0	0	0	0	0	NO NEUMONIA		0		2	75	0			0	0
2014-02-13	764778	Hombre	93	H.GENERAL AMBULANTES	Positivo	#	Positivo	No se detecta	1		0		0	0	0	0	0	0	0	0	0	0	0	0	0	0	0	0	0	0	NO NEUMONIA			0	0	0	0	0	NO NEUMONIA		0		0		1			1	0
2014-02-13	451040	Mujer	88	H.GENERAL AMBULANTES	Positivo	#	No se detecta	No se detecta	2		0		0	0	0	0	0	0	0	0	0	0	0	0	0	0	0	0	0	0	NO NEUMONIA			0	0	0	0	0	NO NEUMONIA		0		0		0			0	0
2014-02-13	439725	Hombre	81	H.GENERAL AMBULANTES	Positivo	#	No se detecta	No se detecta	2		0		0	0	0	0	0	0	0	0	0	0	0	0	0	0	0	0	0	0	NO NEUMONIA			0	0	0	0	0	NO NEUMONIA		1		0		1			0	0
2014-02-14	706175	Hombre	24	H.GENERAL INGRESADOS	Positivo	#	Positivo	No se detecta	1		0		0	0	0	0	0	0	0	0	0	0	0	0	0	0	0	0	0	0	NO NEUMONIA			0	0	0	0	0	NO NEUMONIA		0		1		0			0	0
2014-02-15	283289	Mujer	72	H.GENERAL AMBULANTES	Positivo	#	Positivo	No se detecta	1		0		0	0	0	0	0	0	0	0	0	0		0	0	0	0	0	0	0	NO NEUMONIA			0	0	0	0	0	NO NEUMONIA		0		0		1			1	0
2014-02-17	571848	Mujer	82	H.GENERAL AMBULANTES	Positivo	#	No se detecta	No se detecta	2		0		0	0	0	0	0	0	0	0	0	0	0	0	0	0	0	0	0	0	NO NEUMONIA			0	0	0	0	0	NO NEUMONIA		1		0		1			1	0
2014-02-17	27326	Mujer	63	H.GENERAL INGRESADOS	Positivo	#	No se detecta	No se detecta	2		0		0	0	0	0	0	0	0	0	0	0	0	0	0	0	0	0	0	0	NO NEUMONIA			0	0	0	0	0	NO NEUMONIA		0		0					0	0
2014-02-17	118856	Hombre	81	H.GENERAL AMBULANTES	Positivo	#	No se detecta	No se detecta	2		0		0	0	0	0	0	0	0	0	0	0	0	0	0	0	0	0		0	NO NEUMONIA			0	0	0	0	0	NO NEUMONIA		0				1			0	0
2014-02-17	735398	Mujer	64	H.GENERAL AMBULANTES	Positivo	#	Positivo	No se detecta	1		1		0	0	0	0	0	0	0	0	1	0	0	0	0	0	1	0	0	1	104	4		0	1	0	0	0	1		0		1	80	0			0	0
2014-02-18	1182089	Hombre	79	H.GENERAL AMBULANTES	Positivo	#	No se detecta	No se detecta	2		0		0	0	0	0	0	0	0	0	0	0	0	0	0	0	0	0	0	0	NO NEUMONIA			0	0	0	0	0	NO NEUMONIA		0				1			0	0
2014-02-18	597026	Mujer	32	H.GENERAL INGRESADOS	Positivo	#	No se detecta	No se detecta	2		0		0	0	0	0	0	0	0	0	0	0	0	0	0	0	0	0	0	0	NO NEUMONIA			0	0	0	0	0	NO NEUMONIA		0				0			0	0
2014-02-18	181430	Hombre	72	H.GENERAL AMBULANTES	Positivo	#	No se detecta	No se detecta	2		0		0	0	0	0	0	0	0	0	0	0	0	0	0	0	0	0	0	0	NO NEUMONIA			0	0	0	0	0	NO NEUMONIA		0		2					0	0
2014-02-18	570076	Mujer	87	H.GENERAL AMBULANTES	Positivo	#	Positivo	No se detecta	1		0		0	0	0	0	1	0	0	0	1	0	0	1	0	1	0	1	0	0	NO NEUMONIA			1	1	0	1	1	NO NEUMONIA						1	2		0	0
2014-02-19	744075	Hombre	90	H.GENERAL AMBULANTES	Positivo	#	No se detecta	No se detecta	2		0		0	0	0	0	1	1	0	0	0	0	1	0	0	0	0	0	0	0	NO NEUMONIA			0	0	0	0	1	NO NEUMONIA						1	2		1	0
2014-02-19	356786	Mujer	88	H.GENERAL AMBULANTES	Positivo	#	No se detecta	No se detecta	2		0		0	0	0	0	1	1	1	0	0	0	0	0	0	0	0	1	0	0	NO NEUMONIA			0	0	0	1	1	NO NEUMONIA						0			1	0
2014-02-19	66395	Mujer	56	H.GENERAL AMBULANTES	Positivo	#	No se detecta	No se detecta	2		0		0	0	0	0	0	1	0	0	1	0	0	0	0	0	0	0	0	0	NO NEUMONIA			0	1	0	0	0	no neumonia				1		1	2		0	0
2014-02-20	1182541	Mujer	82	H.GENERAL AMBULANTES	Positivo	#	No se detecta	No se detecta	2	NO INFORME DE EXITUS	0		0	0	0	0	0	0	0	0	1	0	0	1	1	0	0	1	0	1	NO NEUMONIA			1	1	0	1	1	no neumonia						1	2		1	0
2014-02-22	857427	Hombre	79	H.GENERAL INGRESADOS	Positivo	#	No se detecta	No se detecta	2		0	BONO	0	1	0	0	1	1	0	0	0	0	0	0	0	0	0	0	0	1	NO NEUMONIA			0	0	0	0	1	no neumonia				2		1	2		0	0
2014-02-24	35181	Mujer	76	H.GENERAL AMBULANTES	Positivo	#	No se detecta	No se detecta	2		1		0	0	0	0	0	0	0	0	0	0	0	0	0	0	0	0	0	0	76	2		0	0	0	0	1	1						0			0	0
2014-02-24	1203733	Hombre	60	H.GENERAL INGRESADOS	Positivo	#	No se detecta	No se detecta	2		1		1	0	0	0	1	0	0	0	0	0	0	0	0	0	0	0	0	0	70	2		0	0	0	0	0	0				2		0			0	0
2014-02-24	369659	Mujer	81	H.GENERAL AMBULANTES	Positivo	#	No se detecta	No se detecta	2		0		0	0	1	0	1	0	0	0	0	0	0	0	0	0	0	0	0	0	NO NEUMONIA			0	0	0	0	1	no neumonia				0		1	2		1	0
2014-02-24	916178	Mujer	31	H. MATERNAL INGRESADOS	Positivo	#	Positivo	No se detecta	1	MATERNIDAD NO H	1		0	0	0	0	0	0	0	0	0	0	0	0	0	0	0	0	0	0	21	1		0	0	0	0	0	0						0			0	0
2014-02-24	586494	Hombre	53	H.GENERAL AMBULANTES	Positivo	#	No se detecta	No se detecta	2	TRASLADO	0		0	0	0	0	0	0	0	0	0	0	0	1	0	0	0	0	0	1	NO NEUMONIA			0	1	0	0	0	no neumonia						0			0	0
2014-02-27	619690	Mujer	90	H.GENERAL AMBULANTES	Positivo	#	No se detecta	No se detecta	2		0		0	0	0	0	1	1	0	0	0	0	0	0	0	0	0	0	0	0	NO NEUMONIA			0	0	0	1	1	no neumonia						1			0	0
2014-02-28	962618	Mujer	83	H.GENERAL AMBULANTES	Positivo	#	No se detecta	No se detecta	2	TRASLADO	1		0	0	0	0	1	0	0	0	0	0	0	0	0	1	0	0	0	1	114	4		0	0	0	1	1	2						0			0	0
2014-03-02	1121650	Mujer	26	H. MATERNAL INGRESADOS	Positivo	A(H3)	No se detecta	No se detecta	2		0		0	0	0	0	0	0	0	0	0	0	1	0	0	0	0	0	0	0	NO NEUMONIA			0	0	0	0	0	no neumonia						0			0	0
2014-03-03	461133	Hombre	30	H.GENERAL INGRESADOS	Positivo	#	No se detecta	No se detecta	2		0		0	0	0	0	0	1	1	0	0	0	0	0	1	0	1	1	0	0	NO NEUMONIA			0	0	0	1	0	no neumonia				1		0			1	0
2014-02-25	560652	Hombre	56	H.GENERAL INGRESADOS	Positivo	#	No se detecta	No se detecta	2		1	0	0	0	0	0	0	0	0	0	1	1	0	0	0	0	0	0	0	0	125	4		0	1	1	1	0	3						0			0	0
2014-03-12	167442	Hombre	67	H.GENERAL INGRESADOS	Positivo	#	No se detecta	No se detecta	2		0		0	0	0	1	0	0	0	0	0	0	0	0	0	0	0	0	0	0	NO NEUMONIA			0	0	0	0	0	0						0			0	1
2014-03-15	497150	Mujer	62	H.GENERAL INGRESADOS	Positivo	#	Positivo	No se detecta	1		1	cardiomegalia	0	0	0	0	0	0	0	0	0	0	0	0	0	0	0	0	0	0	72	3		0	1	0	0	0	1		1		2		0			0	0
2014-03-18	688515	Mujer	33	C.R.T.Q. INGRESADOS	Positivo	A(H3)	No se detecta	No se detecta	2		0		0	0	0	0	0	0	0	1	0	0	0	1	0	0	0	0	0	0	NO NEUMONIA			0	0	0	0	0	no neumonia									0	0
[truncated: 126 more columns]

## Sheet: Hoja3
N	Gender	Age	Ethiology 1: H1N1, 2: H3N2, 3:H1N1+H3N2	Coinfection	Pathogen	Pneumonia (1:YES, 0: NO)	RX RESOLUTION OF PNEUMONIA: 0: NO, 1: YES, 2: PARTIAL	TIME TILL RX RESOLUTION (DAYS)	FINE CLASS	CURB65	OBESITY YES IMC > 30(1:YES, 0: NO)	DIABETES	CHRONIC HEPATOPATHY	CHRONIC RENAL FAILURE	ISCHEMIC CARDIOPATHY AND/OR CARDIAC INSUFFICIENCY	CEREBROVASCULAR DISEASE	COPD	ASTHMA	ACTIVE NEOPLASY OR IN THE PREVIOUS 5 YEARS	BRONCHIECTASIS	OBESITY	PREGNANCY	INMUNODEPRESSED	Nº COMORBILITIES	SYMPTOMS (Nº DAYS)	FEVER: 0 No, 1 Yes, 2 Febricula	COUGH	EXPECTORATION	SMEAR COLOR	DYSNEA	PLEURITIC PAIN	DIGESTIVE SYMPTOMS	CONCSIUS LEVEL	HEADACHE	MYALGIA	SUPERIOR AIRWAY SYMPTOMS	ARTERIAL PRESSURE SYSTOLIC< 90 OR DYASTOLIC <60	PULSE > 100 l/min	TACHYPNEA: 0: NO, 1: YES	SATO2	LOW LEVEL OF CONSCIOUSNESS	RX PATTERN (1 alveolar, 2 interstitial, 3 mixt)	Nº LOBES AFFECTED	BILATERAL: NO:0, YES:1	RESPIRATORY COMPLICATIONS	RENAL COMPLICATIONS	CARDIOLOGICAL COMPLICATIONS	NEUROLOGICAL COCMPLICATIONS	GASTROINTESTINAL COMPLICATIONS
1	Male	43	1	0		0					0	0	1	1	1	0	1	0	0	0	0	0	1	5	3	1	1	1	BROWN	1	0	1	0	0	1	1	0	0	0	91	0				1	0	0	0	0
2	Male	44	1	0		1	0		4	2	0	0	0	0	0	0	0	0	0	0	0	0	0	0	UNKNOWN	1	0	0		1	0	0	0	0	1	0	0	0				1	2	1	1	1	0	0	0
3	Female	30	1	1	P.aeruginosa	1	2	20	1	0	0	0	0	0	0	0	0	0	0	0	0	1	0	0	3	1	1	1	YELLOW	0	0	0	0	0	1	0	0	0	0		0	1	2	1	0	0	0	0	0
4	Male	65	1	1	SARM	1	0		3	1	0	0	0	0	0	0	0	1	0	0	0	0	0	1	4	1	1	1	WHITE	1	0	0	0	0	0	0	0	0	1	90	0	2	4	1	1	1	0	0	0
5	Female	75	1	1	Stenotrophomona	1	0		3	2		0	0	0	0	0	0	0	0	0	0	0	0	0	5	1	1	1	WHITE	1	0	0	0	0	0	0	0	0	1	75	0	3	4	1	1	1	1	1	0
6	Male	53	1	0		1	1	10	4	1	0	1	0	0	0	0	0	0	0	0	0	0	0	1	3	0	0	0		1	0	1	0	0	0	0	0	0	1	90	0	3	5	1	1	1	1	0	0
7	Male	66	1	0		0					1	1	0	0	0	0	1	0	0	0	1	0	0	3	1	1	1	1		1	0	0	0	0	0	0	0	1	1	97	1				1	0	0	0	1
8	Male	31	1	0		0					0	0	0	0	0	0	0	0	0	0	0	0	1	1	2	0	1	0		0	1	0	0	0	0	0	0	1	0	99	0				0	0	0	0	1
9	Male	56	1	1	klebsiella y pseudomona	1	2	NO POSTERIOR FOLLOW UO	2	1	1	0	0	0	0	0	0	0	0	0	1	0	0	1	4	1	1	0		1	0	0	0	0	0	0	0	0	1	76	0	1	5	1	1	0	0	1	0
10	Female	74	1	0		1	1	10	5	3	1	1	0	1	0	0	0	0	0	0	1	0	0	3	10	0	0	0		1	0	0	0	0	0	0	0	0	1	85	0	1	1	0	1	1	1	0	0
11	Female	42	1	0		0					0	0	0	0	0	0	0	0	0	0	0	1	0	0	UNKNOWN	1	0	0		1	1	0	0	1	0	0	0	0	0	100	0				0	0	0	0	0
12	Female	30	1	0		0					0	0	0	0	0	0	0	0	0	0	0	1	0	0	UNKNOWN	1	1	0		0	0	0	0	0	1	1	0	0	0		0				0	0	0	0	0
13	Female	80	1	0		0					1	0	0	1	1	1	0	0	1	0	0	0	0	4	14	2	1	1	GREEN	1	0	0	0	0	0	0	0	1	1	85	0				1	1	1	0	0
14	Male	45	1	0		1	0	METASTASIS	4	1	0	0	0	0	0	0	0	0	1	0	0	0	1	2	3	1	1	1	WHITE	1	0	0	0	0	1	0	0	1	1	60	0	2	5	1	1	0	0	0	0
15	Male	55	1	1	Enterococcus faecalis	1	0		4	2	0	0	0	1	1	0	0	0	0	0	0	0	1	3	7	1	1	0		1	0	0	0	0	0	1	0	0	1	92	0	2	3	1	1	1	1	0	0
16	Male	48	2	0		0					0	0	0	0	0	0	0	0	0	0	0	0	1	1		2	1	1	GREEN	1	1	0	0	0	0	0	0	0	0	90	0				1	0	0	0	1
17	Male	71	1	0		1	1	12	4	2		1	0	0	0	0	0	0	1	0	0	0	1	3	1	1	1	0		1	1	1	1	0	1	1	0	1	0	95	1	1	1	0	0	0	0	0	0
18	Male	77	1	0		1	2	20	4	1	0	0	0	0	1	0	0	0	0	0	0	0	0	1	3	1	1	0		1	0	0	0	0	0	0	0	0				1	3	1	1	0	0	0	0
19	Male	65	1	0		1	1	30	5	2	0	1	0	0	0	0	0	0	1	0	0	0	1	3	3	1	0	0		0	0	0	1	0	1	0	0	1	0	92	1	2	1	0	0	0	0	0	0
20	Female	49	1	0		1	2	METASTASIS	2	0	0	0	0	0	0	0	0	0	0	0	0	0	0	0	3	1	1	1	YELLOW	0	1	0	0	0	1	1	0	1	0	97	0	1	3	0	0	0	0	0	0
21	Male	73	1	0		0						0	0	0	0	0	0	0	1	0	0	0	1	2	2	1	0	1	WHITE	0	0	0	0	0	0	0	0	1	0	97	0				0	0	0	0	0
22	Female	54	1	0		1	1	60	2	1	1	1	0	0	0	0	0	0	0	0	1	0	0	2	4	1	1	1	WHITE	0	0	0	0	0	1	0	0	0	0	95	0	1	1	0	0	0	0	0	0
23	Male	76	1	0		1	0		5	5	0	1	1	1	1	1	0	0	0	1	0	0	1	7	1	1	0	0		1	0	0	1	0	0	0	1	1	1	85	1	3	5	1	1	1	1	1	0
24	Male	67	1	1	ASPERGILUS	1	0		2	4	0	1	0	1	0	0	0	0	1	0	0	0	1	4	3	0	0	0	0	1	0	0	1	0	0	0	0	1	1	99	1	3	5	1	1	1	1	0	0
25	Male	79	2	0		0						1	0	1	1	0	0	0	0	0	0	0	0	3	1	1	1	1	WHITE	1	0	0	0	0	1	0	0	1	0	97	0				0	0	0	0	0
26	Male	56	1	0		1	1		4	0		0	1	0	0	0	0	0	1	0	0	0	1	3	0.5	1	0	0		1	0	0	0	0	1	0	0	0	0	91	0	2	2	1	1	0	0	0	1
27	Female	87	2			0						0	0	0	0	1	0	0	0	0	0	0	0	1	5	1	1	1	WHITE	0	0	1	1	1	1	0	0	0	0	92	1				1	0	0	0	1
28	Female	84	1	1		0					0	0	0	0	1	0	0	0	0	0	0	0	1	2	1	1	1	1	WHITE	1	0	0	0	0	0	0	0	0	0	90	0				1	0	0	0	0
29	Male	60	1	1	NEUMOCOCCUS	1			1	1		1	1	0	0	0	0	0	0	0	0	0	0	2	3	1	1	1	WHITE	1	0	0	0	0	1	0	0	1	1	90	0	1	1	0	1	0	0	0	0
30	Male	71	1	0		1			1	1		0	0	1	1	0	0	0	0	0	0	0	0	2	2	1	0	0		1	0	0	0	0	0	0	0	1	0		0	1	1	0	1	0	0	0	0
31	Female	81	1	0		1			2	3		0	0	0	1	0	0	1	0	0	1	0	0	3	3	1	1	1	YELLOW	1	0	1	0	1	1	0	0	1	1	99	0	3	5	1	0	0	1	0	0
32	Male	79	1	0		0					1	1	0	1	1	1	0	0	0	0	1	0	0	5	2	1	1	1	WHITE	1	1	0	0	0	0	0	0	0	0	93	0				0	0	1	0	0
33	Male	81	2	1	CLOSTRIDIUM PERFRINGES	0						1	0	0	0	0	0	0	1	0	0	0	0	2	3	1	1	0		1	1	1	0	0	1	0	0	0	0	96	0				0	0	0	0	0
34	Male	70	1	0		0						1	0	0	0	0	1	1	0	0	0	0	0	3	2	2	1	1	GREEN	1	0	0	0	1	0	0	0	0	0	72	0				1	0	0	0	0
35	Female	83	2	0		0						0	0	0	1	0	0	0	0	0	0	0	0	1	1	2	1	0		1	0	0	0	0	1	0	0	0	1	91% W/O2	0				1	0	1	0	0
36	Female	25	2	0		0					0	0	0	0	0	0	0	0	0	0	0	1	0	0	1	1	1	0		0	0	0	0	0	0	0	0	0	0	NO DATA	0				0	0	0	0	0
37	Female	58	1	0		1	1	70	4	0		0	0	0	0	0	0	0	1	0	0	0	0	1	7	0	1	1	GREEN	0	0	0	0	1	0	0	0	1	0	93	0	1	1	0	0	0	0	0	0
38	Male	68	1	0		1	1	90	4	3	1	1	0	0	1	0	0	0	0	0	1	0	0	3	2		1	1	WHITE	1	0	0	0	0	1	0	0	1	1	91	0	1	3	1	0	1	1	0	0
39	Male	92	2	0		0					0	0	0	0	1	1	0	0	0	0	0	0	0	2	4	1	1	0		1	0	1	0	0	0	0	0	0	0	98	0				0	0	1	0	0
40	Female	48	1	0		0					0	0	0	0	0	0	0	0	0	0	0	0	1	1	4	1	0	0		0	0	0	0	0	1	0	0	0	0	98	0				0	0	0	0	0
41	Male	45	1	0		0					0	0	1	0	0	0	0	0	0	0	0	0	1	2	2	1	1	0		0	1	0	0	0	1	0	0	0	0	95	0				0	0	0	0	0
42	Female	74	2	0		0						0	0	0	0	0	0	0	0	0	0	0	0	0	1	1	1	1	WHITE	1	0	1	0	1	1	0	0	0	0	94	0				0	0	0	0	0
43	Female	34	1	0		1	2	15	1	2	1	0	0	0	0	0	0	0	0	0	0	0	0	0	1	1	1	1	WHITE	1	0	1	0	1	1	0	1	1	1	100	0	2	1	0	0	0	0	0	1
44	Male	55	1	0		1	2		5	3		0	0	1	0	0	1	0	1	0	0	0	0	3	3	1	1	1	WHITE	1	0	0	1	0	0	0	0	1	1	86	1	1	3	1	1	1	1	0	0
45	Female	34	1	0		0						0	0	0	0	0	0	0	0	0	0	1	0	0	UNKNOWN												0		0	NO DATA	0				0	0	0	0	0
46	Male	56	1	0		1	1	30	2	0		0	0	0	0	0	0	0	0	0	0	0	0	0	10	0	1	1	WHITE	0	0	0	0	0	0	0	0	1	0	94	0	1	2	0	0	0	1	0	0
47	Female	86	2	0		0						1	0	0	1	0	0	0	0	0	0	0	0	2	2	1	1	0		1	0	0	0	0	1	0	0	1	0	91	0				0	0	1	0	0
48	Male	58	1	0		1			3	2		1	0	1	0	0	0	0	0	0	0	0	0	2	10	1	1	0		1	0	0	0	0	0	0	0	0	1	95	0	1	1	0	0	0	1	0	0
49	Female	74	2	0		0						0	0	0	0	1	0	0	1	0	0	0	1	3	3	1	1	1	YELLOW	0	0	0	0	0	0	0	0	0	0	NO DATA	0				0	0	0	0	0
50	Female	85	1	0		0						0	0	0	1	0	0	0	0	1	0	0	0	2	2	0	1	1	WHITE	1	0	0	1	0	0	0	0	1	1	75	0				1	0	1	0	0
51	Male	66	1	0		1			5	3		0	1	0	0	0	0	0	1	0	0	0	1	3	1	1	0	0		0	0	1	1	0	0	0	1	1	0	92	0	1	1	0	0	0	0	0	0
52	Female	87	2	0		0						1	0	0	1	1	0	0	0	0	0	0	0	3	3	1	0	0		0	0	1	0	0	1	0	0	1	0	96	0				0	0	1	0	0
53	Female	71	1	1	NEUMOCOCCUS	1			4	3	1	0	0	1	1	0	0	0	0	0	1	0	0	3	7	1	1	1	YELLOW	1	0	0	0	0	0	1	0	0	1	90	0	1	1	0	1	1	0	0	0
54	Male	52	1	0		1			2	0		0	0	0	0	0	0	0	0	0	0	0	0	0	5	1	1	1	GREEN	0	0	1	0	0	0	0	0	0	0	94	0	1	2	0	0	0	0	0	0
55	Female	39	1	0		0					0	0	0	0	0	0	0	0	1	0	0	0	1	2	1	1	1	1	WHITE	0	0	0	0	0	0	0	0	1	0	96	0				0	0	0	0	0
56	Male	67	1	0		1			2	1	0	0	0	0	0	0	0	0	0	0	0	0	0	0	8	0	1	0		1	0	0	0	0	0	0	0	1	0	94	0	2	4	1	1	0	0	0	0
57	Male	65	1	0		0					0	0	0	0	0	0	1	0	1	0	0	0	0	2	1	1	1	0		1	0	0	0	0	0	0	0	0	0	94	0				0	0	0	0	0
58	Male	69	2	0		0						0	0	1	1	0	0	0	0	0	0	0	1	3	1	1	1	0		1	0	0	0	0	1	0	0	1	0	96	0				0	0	0	0	0
59	Male	87	2	0		0						0	0	1	0	0	0	0	0	0	0	0	1	2	2	1	1	1	WHITE	0	0	1	0	0	0	0	0	0	0	94	0				0	0	0	0	0
60	Male	64	2	0		0						0	0	0	0	0	1	0	0	0	0	0	0	1	1	0	0	0		1	0	1	0	0	0	0	0	0	1	95	0				0	0	0	0	0
61	Male	45	2	0		1			1	1		0	0	0	0	0	0	0	0	0	0	0	0	0	1	1	1	0		0	0	0	1	0	1	0	0	0	0	91	0	1	2	0	0	0	0	0	0
62	Male	67	1			0						0	0	1	1	0	1	0	0	0	0	0	0	3	4	1	1	1	YELLOW	1	0	0	0	0	1	0	0	0	0	96	0				0	1	0	0	0
63	Male	60	1	0		0						0	0	0	0	0	1	0	0	0	0	0	0	1	8	1	1	1	WHITE	1	0	0	0	1	1	1	0	1	0	90	0				1	0	0	0	0
64	Female	78	1	0		0						1	0	1	0	1	0	0	0	0	0	0	0	3	3	1	1	1	BROWN	1	0	0	0	0	0	1	0	0	0	92	0				0	0	0	0	0
65	Female	66	1	0		0					1	1	0	0	1	0	0	0	0	0	0	0	0	2	4	1	1	0		1	0	0	0	0	0	0	0	0	0	98	0				0	0	1	0	0
66	Male	74	2	0		0					1	0	0	0	0	0	0	1	0	0	0	0	0	1	1	1	0	0		1	0	0	0	0	0	0	0	1	0	96	0				1	0	1	0	0
67	Female	71	1	1	P.AERUGINOSA, ASPERGILLUS FUMIGATI, ESTAFILOCOCO EPIDERMIDIS	1	0		4	2		1	0	0	1	0	0	0	1	0	0	0	0	3	4	1	1	1	WHITE	1	0	0	0	0	0	0	0	0	0	98		1	1	0	1	0	1	0	0
68	Male	80	1	0		0					0	0	0	0	1	0	1	0	0	1	0	0	0	3	1	1	1	1	GREEN	1	0	0	0	0	0	0	0	0	1	80	0				1	0	0	0	0
69	Female	32	1	0		0						0	0	0	0	0	0	0	0	0	0	1	0	0	1	1	0	0		0	0	0	0	0	0	0	0	0			0				0	0	0	0	0
70	Male	38	2	0		0						0	0	0	0	1	0	0	0	0	0	0	0	1	5	1	1	1	GREEN	0	0	1	0	1	1	1	0	0	1	96	0				0	0	0	0	0
71	Female	46	1	0		1	2	NO POSTERIOR FOLLOW UP	1	0		0	0	0	0	0	0	0	0	0	0	0	0	0	7	1	1	1		1	0	1	0	1	0	1	0	0	0		0	1	3	1	0	0	0	0	0
72	Male	79	1	1	KLEBSIELLA Y STAFILOCOCO AUREUS	0					0	1	0	1	1	0	0	0	0	0	0	0	0	3	10	0	1	1	WHITE	1	0	0	0	0	0	0	0	0	0	95	0				0	0	1	0	0
73	Female	41	2	1		0						0	1	0	0	0	0	0	0	0	0	0	0	1	1	1	1	0		0	0	0	0	0	0	0	0	0	0	98	0				1	0	0	0	1
74	Male	78	1	0		1	2	60	5	3		1	0	1	1	0	1	0	0	0	0	0	1	5	3	1	1	1	WHITE	1	0	0	0	0	1	0	0	0	1	93	0	1	2	1	0	0	0	0	0
75	Male	67	1	0		1			5	2		0	0	1	0	0	0	0	0	0	0	0	0	1	3	1	1	1	BROWN	1	0	0	0	0	0	0	0	0	0	92	0	2	4	1	1	1	1	0	0
76	Male	25	2	0		0						0	0	0	0	0	0	0	1	0	0	0	1	2	2	1	1	0		0	0	1	0	0	0	0	0	1	0	97	0				0	0	0	0	0
77	Female	86	2	0		0					1	1	0	1	1	0	0	0	0	0	1	0	0	4	3	1	1	1	WHITE	1	0	0	0	0	0	1	0	0		93	0				0	1	1	0	1 (ULCERA RECTAL)
78	Female	61	2	0		0						0	1	0	1	0	0	0	0	0	0	0	1	3	2	1	1	1	WHITE	0	1	0	0	0	0	0	0	0	1	86	0				1	0	1	0	0
79	Male	80	1	0		0						0	0	0	1	0	0	0	0	0	0	0	1	2	7	1	1	0		1	0	1	0	0	1	1	0	1	0	94	0				0	0	1	0	0
80	Male	66	2	0		0					1	0	0	0	0	0	0	0	0	0	1	0	0	1	1	1	0	0		0	0	0	0	0	0	0	0	0	0	95	0				0	0	0	0	0
81	Female	87	1	0		0					1	0	0	0	0	0	0	0	0	0	1	0	0	1	1	1	0	0		0	0	0	0	0	0	0	0	0	0	96	0				0	0	1	0	0
82	Female	28	1	0		0						0	0	0	0	0	0	0	0	0	0	0	0	0	2	1	1	0		0	0	0	0	0	0	1	0	0							0	0	0	0	0
83	Male	54	1	0		0					1	0	0	0	0	0	0	0	0	0	1	0	0	1	3	1	1	1	GREEN	1	1	1	1	0	0	0	0	0	0	94	0				0	0	0	0	0
84	Female	41	1	0		0					0	0	0	0	0	0	0	0	0	0	0	0	1	1	1.5	1	1	0		0	0	1	0	0	1	0	0	1	0	94	0				0	0	0	0	0
85	Male	51	1	0		1			5	2	0	0	0	0	0	0	0	0	1	0	0	0	0	1	1	1	1	1	GREEN	1	0	1	0	0	0	0	1	1	1	84	0	3	3	1	1	1	0	0	0
86	Female	71	1	0		0					0	0	0	0	1	1	0	1	0	0	0	0	0	3	4	1	0	0		1	0	0	0	0	0	0	0	0	0	89	0				1	0	0	0	0
87	Male	66	1	0		0					1	0	0	0	0	0	1	0	1	0	1	0	1	4	6	1	1	1	GREEN	1	1	0	0	0	0	0	0	0	1	97	0				0	0	0	0	0
88	Male	65	1	0		0					1	0	0	0	1	0	1	0	0	0	1	0	0	3	5	1	0	0		1	0	0	0	0	0	0	0	0	0	91	0				0	0	0	0	0
89	Female	21	2	0		0					1	0	0	0	0	0	0	0	0	0	0	1	0	0	2	1	1	1		0	0	0	0	1	0	0	0	0			0				0	0	0	0	0
90	Female	26	1	0		0						0	0	0	0	0	0	0	0	0	0	1	0	0	2	1	1	0		0	0	1	0	0	0	0	0	0	0	99					0	0	0	0	0
91	Male	69	1	0		0						0	0	0	0	0	0	0	1	0	0	0	1	2	3	0	1	0		1	0	1	0	0	0	0	0	1	0	95	0				0	0	1	0	0
92	Female	25	1	0		0						0	0	0	0	0	0	0	0	0	0	0	0	0	1	0	1	0		1	0	0	0	0	0	0	0	1	1	92	0				1	0	0	0	0
93	Female	64	2	0		0					0	1	0	0	1	0	0	0	0	0	0	0	0	2	5	1	1	0		1	0	0	0	0	1	0	0	0	0	98	0				1	0	0	0	0
94	Male	66	1	0		1			4	2		1	0	0	1	0	0	0	0	0	0	0	1	3	5	1	1	1	BROWN	1	0	0	0	0	0	0	0	0	1	95	0	1	1	0	1	0	0	0	0
95	Female	86	2	0		0						0	0	0	0	0	0	0	0	0	0	0	0	0	7	2	1	1	UNKNOWN	1	0	1	1	0	0	0	0	1	1	96	1				0	1	0	0	1
96	Male	82	2	0		0						0	0	1	1	0	1	0	0	0	0	0	0	3	7	1	1	1	WHITE	1	0	0	0	0	0	1	0	1	0	95	0				1	0	0	0	0
97	Female	81	1	0		0					0	0	0	0	0	1	0	0	0	0	0	0	0	1	4	1	1	1	UNKNOWN	1	0	0	0	0	1	0	0	0	1	91	0				1	0	0	0	0
98	Female	81	1	0		0					1	0	0	0	0	0	0	0	0	0	1	0	0	1	3	1	1	1	GREEN	0	1	0	0	0	0	0	0	0	1	91	0				0	0	0	0	0
99	Female	51	1	0		1	1		1	0	0	0	0	0	0	0	1	0	0	0	0	0	0	1	7	1	1	1	WHITE	1	0	0	0	1	1	0	0	0	0	89	0	2	4	1	1	0	0	0	0
100	Female	81	2	0		0					1	0	0	0	0	0	0	1	0	0	1	0	0	2	6	1	1	1	WHITE	1	0	0	0	0	0	0	0	0	0	95	0				0	0	0	0	0
101	Female	30	1	0		0					0	0	1	0	0	0	0	0	0	0	0	0	0	1	2	1	1	0		1	1	0	0	0	0	0	0	1	0	98	0				0	0	0	0	0
102	Female	85	1	0		0					1	1	0	0	1	1	0	0	0	0	1	0	0	4	3	1	0	0		1	0	0	1	0	0	0	0	1	0	100 W/ O2	0				1	1	0	1	1
103	Female	89	2	0		0					1	0	0	0	0	0	0	0	0	0	1	0	0	1	3	1	1	0		1	1	0	0	1	0	0	0	1	0	97	0				0	0	0	0	1
104	Male	78	2	0		0					0	0	0	0	1	1	1	0	0	0	0	0	0	3	7	1	1	1		1	0	0	1	0	0	0	0	0	1	70	1				1	0	0	0	0
105	Male	67	1	1	Pseudomona, Klebsiella	1			4	2	1	0	0	0	0	0	1	0	0	0	1	0	0	2	2	1	1	1		1	0	0	0	0	0	0	0	0	0	98	0	1	2	1	1	1	1	1	0
106	Female	29	1	0		0						0	0	0	0	0	0	1	0	0	0	1	0	1	2	1	1	1		0	0	0	0	1	0	0	0		0	100	0				0	0	0	0	0
107	Female	35	1	0		1	1	5	1	0	0	0	1	0	0	0	0	0	0	0	0	0	0	1	4	1	1	1	YELLOW	0	0	1	0	1	1	0	0	0	0	98	0	1	1	0	0	0	0	0	0
108	Female	43	1	0		0					1	0	0	0	0	0	1	0	0	0	1	0	1	3	3	1	1	1	GREEN	0	1	1	0	1	0	0	0	0	0	91	0				0	0	0	0	0
109	Female	33	1	0		0						0	0	0	0	0	0	1	0	0	0	1	0	1	7	1	1	1		0	1	0	0	1	0	0	0	1			0				0	0	0	0	0
110	Male	72	1	1	Pseudomona	0					0	0	0	1	0	0	1	0	0	0	0	0	1	3	2	1	1	1		1	0	0	0	0	0	0	0								0	1	0	0	0
111	Male	74	2	0		0					0	1	0	0	1	0	1	0	0	0	0	0	0	3	7	1	1	1	WHITE	1	0	0	0	0	0	0	0	0	1	95	0				1	0	1	0	0
112	Male	76	1	1	NEUMOCOCCUS	0	1	10			0	0	0	0	1	0	1	0	0	0	0	0	0	2	3	1	1	1	WHITE	1	0	0	0	0	0	0	0	1	1	90	0				1	0	1	0	0
113	Male	71	2	0		1			4	3	0	1	0	0	1	0	1	0	0	0	0	0	0	3	2	2	1	1	WHITE	1	0	0	0	0	0	0	0	1	1	85	0	1	1	0	1	0	0	0	0
114	Female	86	1	1	KLEBSIELLA	0					0	0	0	0	0	0	0	1	0	0	0	0	0	1	7	2	1	1		1	0	0	0	0	0	0	0	1	1	91	0				1	0	0	0	1
115	Female	35	1	0		1			1	0	0	0	0	0	0	0	0	0	0	0	0	1	0	0	1	1	1	1		0	0	0	0	1	0	0	0	1	0	97	0	1	1	0	0	0	0	0	0
116	Male	42	1	0		1			1	0	1	0	0	0	0	0	0	0	0	0	1	0	0	1	5	0	1	0		1	0	0	0	0	1	0	0	0	0	96	0	1	2	0	0	0	0	0	0
117	Male	77	1	0		1	0		4	2	0	0	0	0	0	1	0	0	0	0	0	0	0	1	10	0	1	1	GREEN	1	0	0	0	0	0	0	0	1	1	100 W/ O2 50%	0	1	1	0	1	0	1	0	0
118	Male	90	2	1	NEUMOCOCCUS	1	2		4	0	0	0	0	0	1	0	0	0	0	0	0	0	0	1	1	1	0	0		1	0	0	0	0	0	0	0	0	0	89	0	1	1	0	1	0	0	0	0
119	Female	64	1	0		1	1	30	2	0		0	0	0	0	0	0	0	0	0	0	0	1	1	8	1	1	1	GREEN	0	0	0	0	0	0	0	0	1	0	93	0	1	1	0	0	0	0	0	0
120	Female	73	1			0					1	1	0	0	1	0	0	0	0	0	1	0	0	3	1	1	1	0		1	0	0	0	0	0	1	0	0	1	93	0				0	0	1	0	0
121	Male	85	1	1	H.Influenzae	0						0	0	0	0	0	1	0	0	0	0	0	0	1	5	2	1	1	GREEN	1	0	0	0	0	0	0	0	0	0	93	0				1	0	0	0	0
122	Male	61	1	0		0						0	0	0	0	0	0	0	1	0	0	0	1	2	30	1	1	1	GREEN	0	0	0	0	0	0	0	0	0	0	97	0				0	0	0	0	0
123	Female	57	1	0		1	1	10	3	1		0	0	0	1	1	0	0	0	1	0	0	0	3	4	1	1	0		1	0	0	0	0	1	0	1	0	0	96	0	1	2	0	1	0	1	0	0
124	Male	73	2	1	PSEUDOMONA Y HAEMOPHILUS	0						0	0	0	0	0	0	0	1	0	0	0	0	1	7	1	1	1	YELLOW	0	0	0	0	0	0	1	0	0	0	NO DATA	0				0	0	0	0	0
125	Female	74	1	0		1	0		5	2		0	0	0	0	0	0	0	1	0	0	0	1	2	2	1	1	1		1	0	0	1	0	0	0	0	0			1	2	1	0	1	0	0	0	0
126	Female	78	2	0		0					1	0	0	0	1	1	0	0	0	0	1	0	0	3	1	1	1	1	WHITE	1	1	1	0	0	0	0	0	0	1	88	0				1	0	0	0	0
127	Female	83	1	1	S.AUREUS	0						1	0	0	1	0	0	0	1	0	0	0	1	4	1	0	1	1	WHITE	1	1	0	0	0	0	0	0	1	1	87	0				1	0	0	1	0
128	Female	86	2	1	P.AERUGINOSA, S.MALTOPHILIA, S.AUREUS	0					0	0	0	0	0	0	0	0	0	0	0	0	0	0	3	0	1	0		1	0	0	0	0	0	0	0	0	0	94	0				0	0	1	0	0
129	Female	31	1	0		0						0	0	0	0	0	0	0	0	0	0	1	0	0	1	1	0	0		0	0	0	0	0	0	0	0	0	0		0				0	0	0	0	0
130	Female	69	1	1	S.AUREUS	1			3	1		0	0	0	0	0	0	0	1	0	0	0	1	2	2	1	1	1	YELLOW	0	1	1	0	0	0	0	0	1	0	93	0	1	1	0	0	0	0	0	0
131	Female	31	1	0		0						0	0	0	0	0	0	0	0	0	0	1	0	0	2	1	1	0		0	0	1	0	1	0	1	0	1	0	99	0				0	0	0	0	0
132	Female	24	2	0		0						0	0	0	0	0	0	0	0	0	0	1	0	0	1	1	1	0		0	0	0	0	0	1	0	0	1	0	97	0				0	0	0	0	0
133	Male	30	1	0		1	1	7	1	0	0	0	0	0	0	0	0	1	0	0	0	0	0	1	4	1	1	1	GREEN	1	0	1	0	1	0	0	0	0	0	95	0	2	1	0	1	0	0	0	0
134	Female	64	1	0		1	1	12	4	1	0	0	0	1	1	0	0	0	0	0	0	0	0	2	7	1	1	1	YELLOW	1	0	0	0	0	0	0	0	0	1	90	0	1	1	0	1	0	0	0	0
135	Male	64	1	0		0					0	0	0	0	0	0	0	0	0	0	0	0	0	0	1	1	1	0		1	0	0	0	0	1	1	0	1	1	83	0				1	0	0	0	0
136	Female	48	1	0		0					0	0	0	0	0	0	0	1	0	0	0	0	0	1	1	1	1	0		1	0	0	0	0	0	0	0	1	1	93	0				1	0	0	0	0
137	Male	70	1	0		1	1	60	3	2	0	0	0	0	0	0	1	0	0	0	0	0	0	1	2	1	1	0		1	0	0	0	0	0	0	0	1	0	87	0	1	1	0	1	0	0	0	0
138	Male	78	1	0		0					0	0	0	0	0	0	1	0	0	0	0	0	0	1	15	1	1	1	WHITE	1	1	0	0	0	0	0	0	1	1	95	0				1	0	0	0	0
139	Male	57	1	0		0					1	0	0	0	0	0	1	0	0	0	0	0	0	1	1	0	0	0		1	0	0	0	0	0	0	0	1	1	90	0				1	0	0	0	0
140	Female	36	1	0		0					0	0	0	0	0	0	0	1	0	0	0	0	0	1	2	1	1	1	GREEN	1	1	1	0	0	0	0	0	0	0	98	0				0	0	0	0	0
141	Female	63	2	0		0					0	1	0	0	1	0	0	0	0	0	0	0	0	2	3	0	1	0		1	0	0	0	0	0	0	0	0		96					0	0	1	0	0
142	Female	29	1	0		1	2	15	1	1	0	0	0	0	0	0	0	0	0	0	0	1	0	0	6	1	1	1	HEMORRAGIC	0	0	0	0	0	0	0	1	1	0	94	0	1	1	0	0	0	0	0	0
143	Male	91	2	0		0					0	1	0	0	0	0	1	0	0	0	0	0	0	2	1	2	1	1	GREEN	1	0	0	0	0	0	0	0	1	1	86	0				1	0	1	0	0
144	Female	29	1	0		1	1	8	1	0	0	0	0	0	0	0	0	0	0	0	0	0	0	0	6	1	1	1		1	0	1	0	0	1	0	0	1	0	100	0	1	1	0	0	0	0	0	1
145	Female	67	2	0		0					1	0	0	1	0	0	0	0	0	0	1	0	1	3	10	1	1	1	GREEN	0	0	0	0	0	0	0	0	1	1	95	0				0	0	0	0	0
146	Female	68	2	1	PSEUDOMONA AERUGINOSA Y S.MALTOPHILA	1	1	14	5	4	1	0	0	0	0	0	0	0	0	0	0	0	0	0	1	1	1	0		1	0	0	0	0	0	0	1	1		92		3	4	1	1	0	0	0	0
147	Male	75	1	0		0						1	0	0	1	1	1	0	0	0	0	0	0	4	7	1	1	1	WHITE	0	0	0	0	0	0	0	0	0	0	96	0				0	0	1	1	0
148	Male	67	1	1	NEUMOCOCCUS	1	0		5	5		0	0	0	0	0	1	0	0	0	0	0	0	1	8	1	1	1	GREEN	1	0	0	1	0	0	0	1	0	1	81 W/O2 35%	1	1	2	1	1	1	0	0	0
149	Female	67	1	0		0						0	0	0	0	0	0	0	0	0	0	0	0	0	8	1	1	1	WHITE	1	0	0	0	0	0	0	0	1	1	92	0				1	0	1	0	1
150	Female	99	2	0		1	1	12	5	5		0	0	0	1	0	0	0	0	0	0	0	0	1	5	1	1	1	YELLOW	1	0	1	1	0	0	0	0	0	1	89	1	1	1	0	1	0	0	0	0
151	Male	50	1	0		1	1	30	3	1	0	0	0	1	0	0	0	0	0	0	0	0	1	2	5	1	1	1	WHITE	0	0	0	0	1	0	0	0	0	0	93	0	2	3	1	0	0	0	0	0
152	Female	57	1	0		0					0	0	0	0	0	0	0	0	1	0	0	0	1	2	2	1	1	1		0	1	0	0	0	0	1	0	1	0	99	0				0	0	0	0	0
153	Female	55	1	0		0					0	0	0	0	0	0	0	0	0	0	0	0	0	0	5	1	1	1	WHITE	1	1	0	0	0	0	0	0	1	1	88	0				1	0	0	0	0
154	Female	85	2	0		0						1	0	0	1	0	0	1	0	0	0	0	0	3	3	1	1	1	WHITE	1	0	0	0	0	0	0	0	1	1	97	0				1	0	0	0	0
155	Female	22	2	0		0					0	0	0	0	0	0	0	0	0	0	0	1	0	0	2	1	1	0		0	0	0	0	0	0	0	0	0	0	NO DATA	0				0	0	0	0	0
156	Male	69	1	0		0					1	0	0	0	0	0	0	0	0	0	1	0	0	1	5	1	1	1	WHITE	0	0	0	0	0	1	0	0	1	0	97	0				1	0	0	0	0
157	Female	86	1	0		1	1	6	4	2	0	0	0	0	0	0	0	0	0	0	0	0	0	0	6	1	1	1	WHITE	1	1	0	0	0	0	0	0	0	1	84	0	1	2	0	1	0	0	0	0
158	Female	62	2	0		0						0	0	0	0	0	1	0	0	0	0	0	0	1	2	1	1	1		1	0	0	0	0	0	0	0	0	0	92	0				1	1	0	0	0
159	Male	57	1	0		1			3	0	0	0	0	0	0	0	0	0	0	0	0	0	0	0	2	1	1	1	GREEN	0	0	0	0	1	1	0	0	0	0	91	0	1	1	0	1	0	0	0	0
160	Female	62	2	0		0						1	0	0	0	0	0	1	0	0	0	0	0	2	2	1	1	1	YELLOW	0	1	0	0	1	1	0	0	1	0	98	0				0	0	0	0	0
161	Male	81	2	0		0						0	0	0	0	0	0	0	0	0	0	0	0	0	1	0	0	0		0	0	0	1	0	0	0	0	0	0	96	0				0	0	0	1	0
162	Male	68	1	0		1			5	3	1	1	0	1	0	0	1	0	0	0	0	0	0	3	3	0	0	0		0	0	0	1	0	0	0	0	1	0	92	1	1	1	0	1	0	0	1	0
163	Male	82	2	0		1			4	1		0	0	0	0	0	1	0	0	0	0	0	0	1	3	1	1	1	BROWN	1	0	0	0	0	0	0	0	1	0	92	0	1	3	1	1	0	0	0	0
164	Male	63	1	0		0						0	0	0	1	0	0	0	1	0	0	0	0	2	1	1	1	1	WHITE	0	0	0	0	0	0	0	0	0							0	0	0	0	0
165	Male	59	1	0		0					1	1	0	0	1	1	0	0	0	0	1	0	0	4	4	0	1	1	WHITE	1	0	0	0	0	0	0	0	0	0	82	0				1	0	1	0	0
166	Male	80	1	0		0					0	0	0	0	0	0	1	0	0	0	0	0	0	1	20	0	1	1	WHITE	1	1	0	0	0	0	0	0	1	0	89	0				1	0	0	0	0
167	Female	72	1	0		1	0		5	3	0	0	0	0	0	0	0	0	1	0	0	0	1	2	2	1	1	1	WHITE	1	0	1	0	0	0	0	0	1	0		0	1	3	1	1	0	0	0	0
168	Female	59	1	0		0					1	0	0	0	0	0	0	0	1	0	1	0	1	3	3	0	1	1	WHITE	1	1	0	0	0	0	0	0	1	1	93	0				0	0	0	0	0
169	Female	91	2	1	NEUMOCOCCUS	1	0		5	2	0	0	0	1	1	0	0	0	0	0	0	0	0	2	3	1	1	0		1	0	1	0	0	1	0	0	0	0		0	2	5	1	1	1	1	0	0
170	Female	51	1	0		0					0	0	0	0	0	0	1	0	0	0	0	0	1	2	5	1	1	1	WHITE	0	0	0	0	1	1	0	0	0	0	97	0				0	0	0	0	0
171	Male	81	1	0		0					0	1	0	0	0	0	1	0	0	0	0	0	0	2	9	0	1	1		1	1	0	0	0	0	0	0	0	0	84	0				1	0	1	0	0
172	Female	32	2	0		0						0	0	0	1	0	0	0	0	0	0	0	0	1	10	1	1	1	BROWN	1	1	0	0	0	0	0	0	1	1	79	0				1	0	1	0	0
173	Female	40	1	0		1	2	5	1	0	0	0	0	0	0	0	0	0	0	0	0	1	0	0	5	1	1	1		0	1	0	0	0	0	0	0	0	0	97	0	1	1	0	0	0	0	0	0
174	Male	93	2	0		0					0	0	0	0	0	0	0	0	0	0	0	0	0	0	4	1	1	1		1	0	0	1	0	0	0	0	0	0	95	1				0	0	0	0	0
175	Male	65	1	1	ASPERGILLUS FUMIGATUS	0					0	0	0	1	0	0	0	0	0	0	0	0	1	2	15	1	1	1		1	0	0	0	0	0	0	0	0	0	93	0				0	0	0	0	0
176	Male	49	1	0		0					0	0	0	0	0	0	0	0	0	0	0	0	0	0	5	0	1	1	BROWN	0	0	0	0	0	0	0	0	0	0	95	0				0	0	0	0	0
177	Female	36	1	0		0						0	0	0	0	0	0	0	0	0	0	1	0	0	1	1	1	0		0	0	0	0	0	0	0	0	0							0	0	0	0	0
178	Female	85	2	0		0					0	0	0	0	1	1	0	0	0	0	0	0	0	2	4	1	1	1	WHITE	1	0	0	1	0	0	0	0	1	1	93	1				1	0	1	0	1
179	Male	56	1	1	KLEBSIELLA Y PSEUDOMONA	1	1	60	4	1	0	0	0	0	0	0	0	0	0	0	0	0	1	1	5	1	1	0		1	1	0	0	0	1	0	0	1	0	93	0	1	2	0	1	1	0	0	0
180	Male	67	1	0		0					0	0	0	0	1	0	1	0	0	0	0	0	0	2	2	1	1	1	YELLOW	1	0	0	0	0	0	0	0	0	0	98	0				1	0	1	0	0
181	Male	50	2	0		1	1		3	1		0	0	0	0	0	0	0	1	0	0	0	0	1	5	1	0	0		0	1	0	0	0	0	0	0	0	0	96	0	1	1	0	0	0	0	0	0
182	Female	30	1	0		0					0	0	0	0	0	0	0	0	0	0	0	1	0	0	3	1	1	1		1	1	0	0	0	1	1	0	1	1	96	0				0	0	0	0	0
183	Female	34	1	0		0						0	0	0	0	0	0	0	0	0	0	1	0	0	3	1	1	0		1	1	0	0	0	1	1	0	0							0	0	0	0	0
184	Female	87	2	0		0					0	0	0	0	1	0	0	1	0	0	0	0	0	2	3	1	1	1		1	0	0	0	0	0	0	0	0	1	85	0				1	0	0	0	0
185	Male	89	2	0		0					0	1	0	1	1	0	0	0	0	0	0	0	0	3	5	0	1	1	WHITE	1	0	0	0	0	0	1	0	0	0	98	0				0	0	1	0	0
186	Male	86	1	1	NEUMOCOCCUS	1			4	3	0	0	0	0	0	0	1	0	0	0	0	0	0	1	14	1	1	1	YELLOW	1	1	0	0	0	0	0	0	1	1	82	0	2	4	1	1	0	1	0	0
187	Male	66	1	0		0	1	20			0	0	0	0	0	0	1	0	1	0	0	0	0	2	2	1	1	1	WHITE	1	0	0	0	0	0	0	0	0	0	96	0				1	0	0	0	0
188	Male	65	1	0		0					0	1	0	0	0	0	0	0	1	0	0	0	1	3	10	1	1	0		0	0	0	0	0	0	0	0	1	0	90	0				1	0	0	0	0
189	Female	83	2	0		0					0	0	0	0	0	0	0	0	0	0	0	0	0	0	3	1	1	1	YELLOW	1	0	0	0	0	0	0	0	1	0	94	0				1	0	1	0	0
190	Female	34	2	0		0					0	0	0	0	0	0	0	0	0	0	0	0	0	0	5	1	1	1		1	0	0	0	0	1	1	0	1	0	97	0				0	0	0	0	0
191	Male	55	1	1	PSEUDOMONA EN EXADUDADO FARINGEO, NEUMOCOCO	1			5	2	0	0	0	0	0	0	0	0	0	0	0	0	0	0	2	1	1	1		1	0	0	0	0	0	0	0	1	1	68	0	1	2	0	1	0	1	0	0
192	Male	72	2	0		0					0	0	0	0	0	0	0	0	0	0	0	0	0	0	2	1	1	1		0	0	0	0	0	0	0	0	0	0	94	0				0	0	0		0
193	Male	77	2	0		0						0	0	0	1	0	0	0	1	0	0	0	1	3	1	1	0	0		0	0	0	0	0	1	0	0	1	0	93	0				0	0	0	0	0
194	Female	57	2	0		1			1	1	0	0	0	0	0	0	0	0	0	0	0	0	0	0	15	1	1	1	GREEN	1	0	0	0	0	0	0	0	0	0	93	0	1	1	0	1	0	0	0	0
195	Female	86	2	0		1	0		5	4	0	0	0	0	0	0	0	0	0	0	0	0	0	0	1	1	1	1		1	0	0	0	0	0	0	0	1	1	91	0	1	2	1	1	0	0	0	0
196	Male	76	2	0		0					0	0	0	0	0	0	1	0	0	0	0	0	0	1	2	1	1	1	WHITE	1	0	0	0	0	0	0	0	1	1	94	0				1	0	0	0	0
197	Female	78	1	0		1	0		4	2	0	0	0	1	1	0	0	0	0	0	0	0	0	2	2	1	1	1		1	0	0	0	0	0	0	0	1	1	87	1	3	2	1	1	1	1	0	0
198	Male	81	2	0		0					0	1	0	0	0	1	0	0	0	0	0	0	0	2	3	1	1	1		1	0	0	1	0	0	0	0	0	1	94	1				0	0	1	0	1
199	Male	86	2	0		0					0	0	0	0	1	1	0	0	0	0	0	0	0	2	2	1	1	1		0	0	0	0	0	0	0	0	0	0	96	0				0	0	0	0	0
200	Male	70	1	1	NEUMOCOCCUS	1	1	10	4	1	0	0	0	0	0	0	0	0	0	0	0	0	0	0	5	1	1	1	YELLOW	0	0	0	0	0	0	0	0	1	0	89	0	3	3	1	1	0	0	0	0
201	Male	82	1	0		0					0	0	0	0	0	0	0	0	0	0	0	0	0	0	20	1	1	0		0	0	0	0	0	1	0	0	0	0	94	0				0	0	0	0	0
202	Female	64	2	0		0					0	0	0	0	0	0	0	1	0	0	1	0	0	2	2	1	1	1	GREEN	1	0	1	0	0	1	0	0	1	1		0				0	0	0	0	0
203	Male	64	1	0		0					0	0	0	0	0	0	1	0	0	0	0	0	1	2	2	1	1	1	YELLOW	1	0		0	0	0	0	0	1	1	91	0				1	0	0	0	0
204	Male	93	1	0		0					0	1	0	0	0	0	0	0	0	0	0	0	0	1	3	1	1	1		1	0	0	0	0	0	0	0	1	1	95	0				0	0	0	0	0
205	Female	88	2	0		0					0	0	0	0	0	1	0	0	0	0	0	0	0	1	3	1	1	1	YELLOW	1	0	0	0	0	0	0	0	0	0	90	0				1	0	0	0	0
206	Male	81	2	0		0					1	0	0	1	0	0	1	0	0	1	1	0	0	4	5	1	1	1		1	0	0	0	0	0	0	0	0	0	97	0				0	0	0	0	0
207	Male	24	1	0		0					0	0	0	0	0	0	0	0	0	0	0	0	0	0	2	1	1	1		0	0	0	0	0	0	0	0	0							0	0	0	0	0
208	Female	72	1	0		0					0	1	0	0	0	1	0	1	0	0	0	0	0	3	7	1	1	0		1	0	0	0	0	0	0	0	1	1	86	0				1	0	0	0	0
209	Female	82	2	0		0					1	1	0	0	1	0	0	0	0	0	1	0	0	3	5	1	0	0		1	0	0	0	0	0	0	0	1	0	91	0				1	0	0	0	0
210	Female	63	2	0		0					0	0	0	1	0	0	0	0	0	0	0	0	0	1	2	1	1	1	WHITE	1	0	0	0	0	0	0	0	0	1	88	0				1	1	0	0	0
211	Male	81	2	0		0					0	0	0	1	0	0	0	0	1	0	0	0	0	2	4	1	1	1	GREEN	1	0	0	0	0	0	0	0	0	0	91	0				1	0	0	0	0
212	Female	64	1	0		1	2	90	4	1	0	0	0	0	0	0	1	0	0	0	0	0	0	1	5	1	1	1		1	0	0	0	0	0	0	0	1	1	65	0	3	4	1	1	0	0	0	0
213	Male	79	2	0		0					0	0	0	0	0	0	0	1	0	0	0	0	0	1	5	1	1	0		1	0	0	0	0	0	0	0	1	1	89					1	1	0	0	0
214	Female	32	2			0					0	0	0	0	0	0	0	1	0	0	0	0	0	1	3	1	1	0		1	1	0	0	0	0	1	0	0	0	97	0				1	0	0	0	0
215	Male	72	2	1	E.COLI	0					0	0	0	0	0	1	1	0	0	0	0	0	0	2	3	1	1	1		1	0	0	0	0	0	0	0	0	1	92	0				1	0	0	0	1
216	Female	87	1	0		0						0	0	0	1	0	0	0	0	0	0	0	0	1	1	1	1	1	YELLOW	1	0	0	1	0	0	0	0	1	1	90	1				1	0	1	0	0
217	Male	90	2	0		0						1	0	0	0	1	0	0	0	0	0	0	0	2	2	1	1	0		0	0	0	0	0	0	0	0	0	0	96	0				0	0	0	0	0
218	Female	88	2	0		0						1	0	1	1	1	0	1	0	0	0	0	0	5	4	1	0	0		1	1	1	0	0	0	0	0	1	0	95	0				0	0	0	0	0
219	Female	56	2	0		0						0	0	0	0	1	0	0	0	0	0	0	0	1	3	1	0	0		1	0	0	0	0	0	0	0	1	1	85	0				1	0	0	0	0
220	Female	82	2	0		0						1	0	0	0	1	0	0	0	0	0	0	0	2	3	0	1	0		1	0	0	1	0	0	0	0	1	1	92	1				1	0	0	0	0
221	Male	79	2	0		0						0	0	0	0	1	1	0	0	0	0	0	0	2	5		1	0		1	0	0	0	0	0	0	0	0	0	90	0				1	0	1	0	1
222	Female	76	2	0		1	1	13	2	1		0	0	0	0	0	0	0	0	1	0	0	0	1	UNKNOWN	1	1	1	GREEN	1	0	0	0	0	0	0	0	1	0	93	0	1	1	0	0	0	0	0	0
223	Male	60	2	0		1	1	15	2	0		0	0	0	1	0	0	0	0	0	0	0	0	1	0	1				1							0	0		95	0	1	1	0	0	0	1	0	1
224	Female	81	2	0		0						1	0	0	1	0	0	0	1	0	0	0	0	3	1	1	1	0		1	0	0	0	1	0	0	0	0	0	96	0				1	0	1	0	0
225	Female	31	1	0		1			1	0		0	0	0	0	0	0	0	0	0	0	1	0	0	1	1	1	0		0	0	1	0	0	1	0	0	0	0		0	1	1	0
226	Male	53	2	0		0						0	0	0	0	0	0	0	0	0	0	0	0	0		1	1	1	WHITE	1	0	0	0	0	0	0	0	1	1	95	0				1
227	Female	90	2	0		0						0	0	0	1	1	0	0	0	0	0	0	0	2	7	1	1	1		1	0	0	0	0	0	0	0	1	0	97	0				0	0	1	0	0
228	Female	83	2	0		1			4	2		0	0	0	1	0	0	0	0	0	0	0	0	1	7	1	1	1	BROWN	1	0	0	0	0	0	0	0	0	0	88	0	1	1	0	1	0	0	0	0
229	Female	26	2	0		0						0	0	0	0	0	0	0	0	0	0	1	0	0	2	1	1	1	GREEN	0	0	0	0	1	0	1	0	1	0		0				0	0	0	0	0
230	Male	30	2	0		0						1	0	1	0	1	0	0	0	0	0	0	0	3	3	1	0	0		0	0	1	0	0	0	0	0	0	0		0				0	0	0	0	0
231	Male	56	2	1	Ps. Aeruginosa y candida en sangre	1	0		4	3		0	0	0	0	0	0	0	0	0	0	0	0	0	10					1							1	0		89		1	2	1	1	1	1	0	0
232	Male	67	2	0		0						0	1	0	0	0	0	0	0	0	0	0	0	1	7	1	0	0		0	0	1	0	0	1	0	0	0	0	98	0				0	0	0	0	0
233	Female	62	1	0		1	1	30	3	1	1	0	0	0	0	0	0	1	0	0	1	0	0	2	15	1	1	1	YELLOW	1	0	0	0	0	0	0	0	0	1	96	0	2	5	1	0	0	0	0	0
234	Female	33	2	0		0						0	0	0	0	0	0	0	0	0	0	0	1	1	3	1	1	0		0	0	1	0	1	0	0	0	1	0	97	0				0	0	0	0	0
[truncated: 45 more columns]
